# Supplementary material for: Sex hormones have pervasive effects on thymic epithelial cells
Source: Sci Rep. 2015 Aug 7;5:12895. doi: 10.1038/srep12895 (PMC4528223; doi:10.1038/srep12895)
Supplement: Supplementary Dataset 1 [file srep12895-s2.xls]

## Sheet: Supplementary Table S1
Genes	cTEC_Female_1	cTEC_Female_2	cTEC_Female_3	cTEC_Male_1	cTEC_Male_2	cTEC_Male_3	cTEC_Cx_male_1	cTEC_Cx_male_2	cTEC_Cx_male_3	mTEC_Female_1	mTEC_Female_2	mTEC_Female_3	mTEC_Male_1	mTEC_Male_2	mTEC_Male_3	mTEC_Cx_male_1	mTEC_Cx_male_2
B020014A21Rik	0	0	0	0	0	0	0	0	0	0.03263	0	0.04769	0.01505	0.01507	0	0.05665	0
H60c	0.23293	0.15148	0.11632	0.02997	0.07742	0.02324	0	0.31327	0.21272	0.27037	0.03278	0.09245	0.07201	0.07278	0.1432	0.31198	0.15618
Ppp1r14c	2.44579	2.51618	2.31747	0.43394	0.77908	0.71543	1.89742	2.55162	1.71643	4.22319	4.74142	4.25512	2.80809	3.06807	3.33003	6.06998	5.91568
Iyd	0.05575	0.05794	0.04029	0.06566	0.01011	0	0	0.22046	0.03324	1.16822	0.80729	1.59985	0.86826	0.65166	1.48923	1.79617	1.89965
Plekhg1	12.33437	13.09378	11.88501	11.95226	11.21818	12.04032	11.20331	14.12232	13.82539	15.27492	15.92791	15.2127	15.57739	15.36422	17.31155	17.73283	16.14282
Mthfd1l	0.95846	0.97853	1.10403	0.74725	0.65408	0.82757	0.5357	1.15385	1.38671	2.54063	2.9327	2.60742	2.41491	2.45985	2.39258	3.1704	3.23603
Akap12	12.89256	12.16056	10.89847	8.04137	6.85856	7.21586	12.4915	10.37304	11.23876	5.90021	7.64705	6.84296	4.30012	5.13955	4.94349	8.80174	6.77139
Zbtb2	3.93094	3.43221	3.87096	4.36321	3.82801	4.16633	3.94682	3.91189	4.72662	4.6344	4.21893	4.2178	5.39606	5.77389	5.08646	4.43965	5.1211
Rmnd1	3.44696	3.35632	4.64827	1.87754	1.90769	4.23117	0	4.1928	2.28818	3.03807	2.59298	2.92687	1.6027	2.19508	2.02819	2.33165	2.6782
1700052N19Rik	5.57308	5.28836	5.88399	6.35286	5.55896	6.07073	5.77983	6.83487	5.82682	5.35763	5.95142	6.0202	5.38341	5.34558	5.1883	8.10219	6.72439
Ccdc170	0.06404	0.07353	0.03777	0.08705	0.05572	0.01506	0	0.48238	0	0.11761	0.22991	0.29666	0.07376	0.09586	0.13174	0.03803	0.16817
Esr1	4.20088	2.94833	3.62633	1.56124	1.32225	1.38616	1.07961	2.55673	3.64248	6.51291	3.67558	5.05007	2.00647	2.5471	2.69513	4.25482	4.76137
Syne1	2.54629	3.36674	2.89359	2.42355	2.37462	2.77388	2.599	3.55722	1.71594	5.25835	4.37184	4.60609	6.06084	6.26451	6.63907	3.34509	3.65564
Myct1	0.05651	0.01487	0.21333	0.19516	0.14502	0.02356	0	0	0.16056	0.16843	0.33705	0.27404	0.15627	0.24728	0.14418	0.08351	0.06827
Vip	0	0	0.02062	0	0	0	0	0	0	1.53806	2.01943	1.30359	1.21162	1.48287	1.31712	1.87204	2.05852
Fbxo5	2.34424	2.69502	3.72153	2.42354	2.85129	3.33517	2.38651	2.85697	3.74922	3.64656	4.14701	3.66988	4.0721	4.05241	3.92136	4.24866	3.65662
Mtrf1l	4.07039	3.81439	4.6833	4.24822	3.68987	3.66228	6.17015	4.89886	4.2288	3.68281	3.20731	3.52447	3.64113	4.17528	3.31537	4.68043	4.01018
Rgs17	0.63591	0.54765	0.67634	0.50639	0.5031	0.69944	0.515	0.62103	0.47808	6.34902	6.55912	6.224	5.92647	5.90408	6.21796	7.84978	6.62548
Oprm1	0	0	0	0	0	0	0	0	0	0.02466	0.03671	0.04663	0.01566	0.01302	0.05186	0.13254	0.06338
Ipcef1	0.12749	0.17842	0.45262	0.06472	0.08221	0.08991	0.03396	0.0912	0.2468	2.94423	4.00935	3.59597	3.08839	3.32395	3.19799	5.05273	4.63348
Cnksr3	25.3943	18.40926	17.91218	21.8078	23.95437	20.08735	16.59403	14.19788	24.16405	18.95534	12.23418	14.96875	15.62979	17.23735	18.3177	13.11583	14.01438
Ulbp1	1.63634	1.40957	1.3951	1.45009	0.89019	1.28152	0.58539	1.33398	1.97578	1.74289	2.19538	1.9007	1.70474	1.77375	1.69455	2.0214	1.95023
Lrp11	3.89664	3.70018	3.19136	1.42619	1.61001	1.62576	4.09231	4.70005	4.26449	5.44507	5.7193	4.82043	4.58233	4.84733	4.65132	5.82939	6.09279
Pcmt1	24.94115	23.43903	22.18704	21.27959	21.51209	19.81043	18.40644	21.02759	27.62456	21.94193	23.11723	23.36141	23.85537	21.01171	21.91121	25.80691	27.24358
A630066F11Rik	1.2005	1.21723	1.48522	1.26305	1.24549	1.2026	0	1.17052	1.46197	1.20231	1.95104	1.59452	1.40173	1.40284	1.33012	1.02325	1.71275
Nup43	5.97102	6.4457	6.86847	5.95872	5.79867	7.36459	4.64188	6.21992	4.99778	5.7327	4.61818	6.19065	6.54109	6.76523	7.14476	5.01694	6.36602
BC020402	1.22985	1.27453	1.46028	1.1177	1.28404	1.62151	3.93266	1.04494	1.58625	1.08275	0.83743	0.85061	0.7736	0.70943	1.0102	0.99019	1.0449
Lats1	15.21022	15.39247	14.5251	16.67738	15.95213	16.20217	17.83358	16.44767	18.02471	14.73103	13.29413	13.62151	14.49519	15.33726	15.16439	16.59257	14.86651
Katna1	17.09934	17.86291	16.86477	16.08298	17.58814	14.87231	17.24749	15.95342	19.5065	18.04962	19.75065	18.9499	18.86002	18.08018	19.19283	18.51695	20.0472
Ginm1	39.79636	35.28219	37.63282	38.79251	38.22901	38.30535	37.3662	37.69542	54.66919	32.74433	30.16014	31.70794	34.96945	31.78613	30.4735	32.63623	37.94637
Ppil4	17.71778	17.50852	18.96769	21.89782	18.38274	20.51945	11.75803	17.30334	21.52811	16.33741	16.52597	16.12435	16.54488	17.19221	16.93762	18.02074	16.2504
Zc3h12d	0.31859	0.53253	0.58311	0.18283	0.25527	0.27856	0.92487	0.36536	0.28724	2.69347	3.5791	3.46276	2.74818	2.20385	2.34416	3.27405	3.31077
Mir5104	0	0	0	0	0	0	0	0	0	0	0	0	0	0	0	0	0
Tab2	22.0056	21.87789	21.04854	22.50845	21.94886	22.16077	22.44177	19.07125	25.01098	24.50568	24.71697	23.50621	26.0755	25.4328	26.29071	26.10095	25.46076
Ust	10.72589	10.7043	10.50835	5.10318	5.05923	5.29633	15.74154	14.54353	8.92791	2.84748	2.6275	2.31794	1.98572	1.72474	1.72845	2.21514	2.34338
Sash1	11.1105	9.95723	9.43616	11.8278	10.8109	10.37945	8.19934	7.69787	12.37716	6.57744	5.62208	6.05811	5.66373	5.56718	5.98281	5.90662	6.19744
Samd5	14.12255	12.70998	10.30943	11.91462	9.88566	11.17096	9.18064	12.35329	14.40151	4.15481	3.71985	3.50916	3.10024	2.97379	3.09834	3.84626	3.23016
Gm6150	0.03749	0.03791	0.03635	0.12436	0.01055	0	0	0	0	0.00527	0.02095	0.03417	0.03127	0.0393	0.03186	0	0
Stxbp5	7.92019	8.70921	8.40048	8.18083	7.51134	7.76912	8.85549	9.80139	9.00008	8.85319	8.83617	8.78083	7.12041	7.42608	7.51012	8.66414	8.0473
Adgb	0.14242	0.6115	0.39378	0.18602	0.09672	0.13402	0.26603	0.3416	0.30442	9.67651	15.0428	13.18188	9.25653	11.82597	10.59042	15.96276	12.95739
Rab32	3.55872	4.23664	3.48996	1.98235	2.18647	1.71208	2.57474	2.53591	4.33959	19.00712	23.37028	22.97228	20.73935	20.65357	20.27522	27.45137	29.03479
Gm5177	0.00365	0.00378	0.01664	0	0	0	0	0.00736	0	0.10524	0.03936	0.06889	0.06111	0.07346	0.09544	0.1157	0.12158
Grm1	0	0	0	0	0	0	0	0	0	0.0586	0.0714	0.03739	0.03534	0.10194	0.04956	0.01961	0.10599
4930567K20Rik	0	0	0	0	0	0	0	0	0	0	0	0	0	0.03289	0	0	0
Shprh	3.78703	4.09149	3.96	4.56649	3.95093	4.40021	5.16703	3.77575	4.22737	3.74079	3.46137	3.67458	3.46203	3.60866	3.70227	4.40499	4.19584
Fbxo30	4.53494	4.03586	3.95233	4.8007	4.64473	5.05353	3.87587	4.21131	4.73988	5.43176	5.52668	5.24019	4.93782	5.40659	6.2182	5.15406	5.27682
Epm2a	4.45605	4.44603	3.95834	3.92776	4.18571	2.83401	4.12774	5.52944	6.4854	3.02134	3.01265	2.71221	2.1888	2.70768	2.28789	2.07086	2.82789
Utrn	16.26269	15.43609	12.959	16.10365	13.73272	15.09562	16.52778	13.63778	18.39504	12.68809	11.1636	11.12238	11.81792	11.19442	12.2894	12.11155	11.65004
B230208H11Rik	1.96733	1.97964	1.89583	1.8299	2.13602	1.84636	4.53484	1.77708	2.5887	0.72133	0.66161	0.96852	0.86104	0.57226	0.6765	1.14931	0.74455
Stx11	26.38055	23.43604	23.91188	18.41749	18.07328	18.43045	31.97866	33.00991	26.19237	22.25606	22.06242	23.29996	25.2406	24.46175	24.80238	24.51044	28.69461
Sf3b5	55.55932	41.72267	52.4277	39.94638	42.61895	35.04723	44.95817	38.06324	40.88558	48.7297	51.31706	55.41912	56.87062	53.73771	47.92883	49.01021	53.81687
Plagl1	4.59169	3.96435	4.48528	1.68697	1.66627	2.26405	1.44528	1.722	3.20731	20.48767	27.11638	26.46518	16.71235	16.64064	15.20045	26.12892	19.73107
Zc2hc1b	0.00396	0	0	0	0	0.01749	0	0	0	0	0	0.01465	0	0	0	0	0
Ltv1	16.82235	16.35707	17.70434	12.95233	13.22258	14.26046	11.85022	15.76182	15.76643	18.87812	18.89455	19.24781	20.29434	17.46593	17.27056	20.36206	19.55321
Phactr2	13.2787	11.8852	11.08426	11.50744	10.52847	10.25511	11.74109	12.53078	18.06596	7.70624	6.35236	6.46125	6.41778	6.09915	6.60435	7.2178	6.30444
Fuca2	10.70412	10.38401	10.17963	7.90757	8.5901	7.73384	10.79797	9.04424	11.27654	12.3515	13.07208	12.37056	11.949	10.94311	11.28384	13.0027	14.25943
Pex3	13.97421	13.64986	12.91631	13.3136	13.20891	12.98652	13.47834	14.47533	17.28318	15.15953	15.64445	14.94044	15.03008	15.10205	13.19773	19.62337	21.30552
Adat2	3.52279	3.03922	3.04615	2.33846	2.54095	2.78348	2.93988	3.5419	3.35686	3.54487	4.4014	4.26368	3.59877	3.68726	4.34909	3.04544	4.09407
Aig1	13.57146	13.39124	14.29588	14.89419	12.96781	12.75201	9.18205	12.38468	12.23427	11.28774	9.23895	10.58739	11.69447	9.67018	11.35095	10.831	10.60992
Hivep2	8.09645	8.0218	7.48714	7.24263	6.77939	7.06907	7.23166	6.76656	6.96158	5.78969	4.91574	5.5171	5.81529	5.24942	5.25182	5.64076	5.23693
Gpr126	2.71888	3.78842	3.46749	1.58208	1.50108	1.57338	5.70745	5.76124	6.11492	6.55062	10.70758	8.43194	5.9154	5.05833	4.91962	14.34712	11.25147
Vta1	25.73469	22.28176	23.30119	21.80567	21.87874	17.40826	16.91713	22.1597	24.46597	22.15078	27.25781	25.75682	25.58822	27.02915	27.23323	23.88859	29.22742
1700016L04Rik	0	0.0176	0.01592	0	0	0.03597	0	0.17186	0.08437	0	0.00911	0.03103	0.01987	0.03258	0.10227	0.00437	0.11885
Gje1	0.00974	0	0	0	0	0	0	0	0	0.56546	0.74605	0.38503	0.12065	0.18924	0.20618	0.74573	0.58236
Nmbr	0.0586	0.0807	0.05222	0.14367	0.03689	0.25716	0	0.16969	0.16057	0.50404	0.45269	0.56163	0.28507	0.3678	0.29153	0.73309	0.88157
Gm20125	0	0	0	0	0	0.01683	0	0	0	0.00764	0	0.02241	0.01286	0	0.00792	0	0.02796
Cited2	54.69626	44.40491	47.38379	65.15154	63.68459	56.37019	34.77304	44.12652	59.73688	40.15206	35.26766	42.41451	47.30298	48.11724	52.39164	43.07214	41.01822
Txlnb	2.0048	1.60032	1.74644	3.17529	2.8851	2.20528	2.09574	1.6946	3.7621	0.72191	0.64257	0.68603	0.96787	0.87594	1.05445	1.01166	0.75026
Heca	21.17351	20.03683	18.62285	20.7896	20.62893	19.45799	17.3092	19.18475	23.9915	19.69314	17.03687	16.81594	17.98542	18.62563	19.65507	17.20169	18.04236
Abracl	56.4967	55.91791	55.02774	47.67837	54.10578	53.59546	39.35586	53.18327	50.96486	80.10476	73.68238	82.64424	82.38462	86.28127	92.53117	71.14489	75.46123
Reps1	56.20809	55.98451	52.52877	59.69252	62.3645	62.04495	52.67794	56.60942	46.89786	44.8766	39.08549	42.67081	53.41424	52.4384	52.81855	38.3502	37.93084
Ect2l	0.44216	0.59715	0.42455	0.41166	0.91892	1.03806	0.53216	0.68519	0.37425	1.2192	1.27083	0.91539	1.05837	1.08953	1.23	0.85209	0.88701
Ccdc28a	6.53869	7.3864	7.34759	6.86557	7.31597	6.67261	3.58962	8.28778	6.44979	7.18097	7.14541	7.88215	6.22828	6.07223	6.9708	9.44189	7.2851
Nhsl1	12.40097	12.43034	12.00312	15.26206	14.00701	13.26155	10.72637	10.66507	11.21605	12.55385	12.63763	12.53727	12.80021	12.87941	14.48175	13.74272	12.55793
Hebp2	7.42239	6.72286	7.3599	5.15967	5.6958	4.00549	5.52262	6.65227	7.89846	6.95169	5.63094	6.67536	4.83658	5.12087	4.94145	5.43026	6.93446
D10Bwg1379e	1.38323	1.55805	1.43574	1.12657	0.98798	0.85452	1.43048	1.32707	0.90287	0.51282	0.47767	0.49236	0.29796	0.43972	0.44509	0.49881	0.45673
Gm4922	0	0	0	0	0	0	0	0	0	0	0.02632	0.0131	0.02396	0.03758	0.01395	0.13123	0.08083
4930444F02Rik	0	0	0	0	0	0	0	0	0	0.04564	0.03132	0.07503	0.02675	0.05859	0.04006	0.08333	0.08916
Perp	312.25477	272.96791	255.39449	216.22515	230.89458	214.30518	269.63574	273.24001	291.88458	296.69583	253.48948	255.22919	285.9326	252.09449	272.19063	261.91989	307.41774
Tnfaip3	17.27744	22.34096	21.77803	16.53764	15.99327	18.64779	20.64529	23.53278	16.56573	47.59536	50.3904	50.42519	58.54678	49.55904	57.55752	42.81108	41.14999
Gm20139	0.0046	0.02055	0.00094	0.01347	0.00023	0	0	0.02914	0.00819	0.04345	0.04891	0.07394	0.05113	0.05018	0.04636	0.11687	0.06861
Olig3	0.03452	0.02748	0.13551	0.03263	0.05968	0	0	0	0	0.03054	0.08264	0.12479	0.06303	0.01428	0.03833	0.11917	0.07679
Ifngr1	29.11012	30.46309	32.55021	24.79199	25.23734	25.29979	24.78391	28.97449	27.94309	59.73796	56.88373	57.69669	65.12476	63.42859	65.31441	48.11691	61.18509
Il22ra2	0	0.01153	0.01251	0.02731	0	0.03999	0	0	0	0.1727	0.47863	0.17416	0.24628	0.24921	0.15728	0.56568	0.35807
Il20ra	0.02748	0	0	0	0	0	0	0	0	0.20595	0.22246	0.13005	0.10937	0.10292	0.06425	0.07197	0.04501
Slc35d3	0.03254	0.09649	0.11116	0.02577	0.04749	0.01245	0	0.0424	0.05841	0.80749	0.85631	0.56291	0.50411	0.689	0.65821	1.80733	0.99704
Pex7	15.01665	12.48045	12.85616	11.1988	11.25844	10.63269	7.34967	15.95958	15.65041	12.28243	12.38832	12.81859	12.75171	12.38392	11.76073	17.77857	17.30805
Map3k5	20.94151	20.028	19.42147	22.62122	20.82757	19.91833	19.19018	22.67346	20.54667	15.22868	13.76883	13.02008	16.26138	14.59158	15.9244	14.36886	13.3732
Map7	22.67174	22.554	24.20143	24.81504	23.35116	22.93088	27.15312	27.20104	29.38484	18.32961	17.26169	17.85817	17.96548	19.17526	19.53743	20.81431	19.69961
4930405J17Rik	0	0.03524	0.08762	0	0.1032	0.06354	0	0	0.04638	0.04057	0	0	0.02179	0	0	0	0
Gm6251	0	0.02391	0.05293	0.02876	0.13095	0.1942	0	0.02402	0.04323	0.15744	0.02617	0.07349	0.02463	0.02491	0.02275	0.02295	0.05166
Bclaf1	28.62304	30.47542	31.41713	35.59996	31.23833	32.30086	34.12759	31.74821	37.42547	25.24093	26.51263	26.59867	27.6049	27.59211	27.77906	29.70638	27.11612
Mtfr2	0.43925	0.49576	0.33752	0.25531	0.41208	0.52821	0.46462	0.14692	0.23356	0.73833	0.55755	0.6051	0.5483	0.86164	0.83794	0.61997	0.60207
Pde7b	0.12321	0.13725	0.16384	0.17667	0.18494	0.46186	0	0.03765	0.031	0.33023	0.61944	0.32251	0.58236	1.01299	0.82749	0.33612	0.50229
Ahi1	4.38665	4.26528	3.59895	3.61648	4.20922	3.55133	7.49735	4.94375	5.41549	3.30999	3.55964	3.17722	3.051	3.59467	3.52837	4.17117	4.19188
Myb	2.92963	5.83522	8.35283	2.70602	2.6386	2.61625	10.58794	9.13122	4.79223	12.65322	17.40457	17.75067	11.16866	14.22082	12.16901	22.40622	16.08771
Hbs1l	7.70951	9.09308	9.02104	6.99784	7.73422	7.8219	11.07805	8.48428	7.24355	8.86544	10.18822	9.02681	8.66611	8.82272	9.21293	9.77582	9.91101
4930455C13Rik	0.21647	0.40098	0.28784	0.26647	0.49046	0.74715	0	0.19715	0.17488	0.21874	0.25186	0.33572	0.23061	0.18879	0.28445	0.22799	0.28417
Aldh8a1	0.02552	0.04348	0.12524	0	0.01381	0.0272	0	0	0	0.14013	0.19166	0.25973	0.18633	0.12422	0.14345	0.01218	0.26133
1700020N01Rik	0	0	0	0	0	0	0	0	0	0	0.02935	0.05758	0.02488	0	0.01269	0	0.02988
Gm5420	0	0	0	0.07547	0	0	0	0	0	0	0	0	0	0	0	0	0
Sgk1	17.82277	15.85629	18.24068	27.56843	28.5608	29.19615	18.38645	13.36601	22.75853	34.387	33.1204	35.43394	30.20777	29.03457	35.47737	30.54582	36.30603
4930444G20Rik	0	0	0	0	0	0	0	0	0	0	0.03535	0	0	0.00358	0	0	0
E030030I06Rik	0.1933	0.16446	0.2206	0.06061	0.15546	0.03975	0	0.06129	0.18859	0.86557	1.00393	1.10194	0.69848	0.73046	0.72502	1.21565	1.00763
Raet1a	0	0	0.03285	0	0	0.03372	0	0	0	0.27368	1.63536	0.65377	0.57598	0.48069	0.46704	0.73455	0.90816
Raet1e	0	0	0	0	0	0	0	0	0	0.82373	0.85492	0.9729	0.66477	1.20703	1.22398	0.59383	1.53737
Raet1b	0	0	0	0	0	0.15838	0	0	0	0.74557	1.69251	0.76	1.78236	1.2619	2.11006	0.79291	2.85536
H60b	0	0.04511	0.06458	0.06426	0	0.03459	0.01083	0	0	0.03317	0.08228	0.01055	0.21468	0.03086	0.17703	0.20116	0.09966
C920009B18Rik	0.00637	0.02841	0.05828	0.01489	0.04086	0.02903	0	0	0.04534	0.08018	0.08222	0.08823	0.03211	0.08128	0.06533	0.11982	0.12919
Raet1d	0.06721	0	0.07417	0	0	0	0	0	0	1.12276	1.27808	0.72894	0.77459	0.59372	0.97158	1.21274	0.44843
Gm10825	0	0	0	0	0	0	0	0	0	0.00349	0	0.00675	0.01254	0.01904	0.00284	0.01476	0
Slc2a12	15.94078	13.62409	12.60858	12.07272	10.98317	10.53629	14.63804	14.44016	18.8781	2.09439	1.40179	1.89112	1.06423	1.26866	0.97412	3.19803	2.24289
Tbpl1	11.2073	10.51684	10.58342	10.58666	11.15367	10.29579	6.73182	11.89083	10.77103	8.95898	8.64464	9.52922	9.21303	8.90273	9.16367	10.14314	8.88137
Tcf21	0.11626	0.04557	0.07674	0.02664	0.04973	0.18579	0	0.02271	0	0.02558	0.09694	0.07419	0.04742	0.06551	0	0.19014	0.155
Eya4	44.72007	44.88785	42.15476	58.0532	52.37863	53.25218	51.09728	42.18136	57.76058	44.23118	39.07133	38.33944	44.14126	44.23001	44.5932	39.91497	38.51042
Rps12	45.18248	38.26526	43.32441	34.50286	41.66479	29.73639	29.12306	29.45127	33.38679	47.87701	39.05171	51.60318	63.05504	51.02681	51.29873	33.21612	31.51318
Snora33	5.841	8.75576	7.42029	6.70383	5.45133	6.60714	3.63155	10.56841	7.04741	10.23809	9.93845	12.07241	12.24275	9.16718	7.46538	7.98837	8.85632
Snord100	13.97393	13.83117	19.31478	12.38676	14.3237	16.45704	42.26467	18.12534	15.43394	19.06523	30.29872	18.60492	24.40075	25.2282	24.90081	17.4712	20.88994
Slc18b1	5.00637	4.57518	4.36602	4.31228	4.21811	4.44473	1.61494	4.57609	4.56205	4.91117	4.04824	4.29207	4.78437	4.69973	4.03869	4.15773	4.64552
Vnn3	0.14118	0.37357	0.10364	0.07322	0.03387	0.03587	0	0	0.05582	2.44317	4.23196	4.47477	2.52629	2.52583	1.99342	5.00342	4.47005
Vnn1	0.35117	0.44043	0.37319	0.12633	0.08673	0.21608	0.35344	0.19331	0.70927	1.44251	1.37105	2.13681	1.96762	1.16818	1.37996	1.9064	1.73237
Taar1	0	0	0	0	0	0	0	0	0	0	0.01003	0.099	0.05547	0.13893	0.04516	0	0.03173
Taar2	0	0	0	0	0	0	0	0	0	0.01492	0.06061	0.02617	0.00815	0.00969	0.04305	0.07911	0
Taar3	0	0	0	0	0	0	0	0	0	0	0	0	0	0	0	0	0.02809
Taar4	0	0	0	0	0	0	0	0	0	0.02308	0	0.03931	0.00531	0	0	0	0.09093
Taar5	0	0	0	0	0	0	0	0	0	0.10505	0.23305	0.06086	0.05537	0.14517	0.10214	0.15551	0.26579
Taar6	0	0	0	0	0	0	0	0	0	0	0	0.02958	0	0.0503	0	0.15839	0
Taar7a	0	0.02656	0	0	0	0	0	0	0	0	0	0.04025	0	0	0	0	0
Taar7b	0	0	0	0	0	0	0	0	0	0	0	0	0	0	0	0	0
Taar7d	0	0	0	0	0.04322	0	0	0	0	0	0.07251	0.00215	0.02708	0	0.03752	0	0.02958
Taar7e	0	0	0	0	0	0	0	0	0	0.01457	0	0	0.02695	0	0.02501	0	0
Taar7f	0	0	0	0	0	0	0	0	0	0	0	0	0	0	0	0	0.01479
Taar8a	0	0	0	0	0	0	0	0	0	0	0	0	0	0	0	0	0
Taar8b	0	0	0	0	0	0	0	0	0	0.01531	0.08951	0.05903	0.06622	0.05943	0	0.11907	0.06141
Taar8c	0	0	0	0	0	0	0	0	0	0	0	0	0.02617	0	0.01214	0	0.01436
Taar9	0	0	0	0	0	0	0	0	0	0.14958	0	0.08385	0.05543	0.24766	0.21573	0.13081	0.18074
Stx7	46.90022	51.86765	48.31592	38.28705	41.60493	42.99367	60.91753	55.31297	57.32232	93.7767	105.87152	104.62307	113.0534	109.44904	114.48679	120.52492	127.45477
Moxd1	15.36449	10.01566	12.33667	9.91157	9.67622	8.39723	9.49559	11.99839	20.67587	17.60198	12.49091	14.47239	16.24769	11.49066	13.57515	17.10498	19.04606
Ctgf	14.75184	10.58025	10.01114	10.39964	11.12672	10.37225	12.37054	9.78907	13.01523	14.07182	12.91693	11.13002	13.49569	20.27728	23.33212	14.86684	14.77152
Enpp1	5.00341	3.95635	4.02006	6.19297	4.79643	4.10674	3.19526	2.7469	6.71011	2.91234	2.84966	2.91657	1.67406	2.32008	2.16406	3.97074	4.08354
Enpp3	0.4833	0.52588	0.87783	0.77973	0.92333	0.84702	0.98766	0.65563	1.19307	0.87092	0.66697	1.03083	0.62062	0.77609	0.63022	1.39692	1.86985
Med23	10.18956	9.84289	9.61691	11.29234	10.86062	11.52004	9.33259	8.7009	11.38556	9.4217	9.39483	9.11587	9.04283	9.45374	9.59444	9.73252	8.90899
Arg1	1.29468	1.76084	3.08883	0.88953	1.06153	1.37358	0	1.43312	2.52692	2.61114	3.76022	3.11223	2.64616	2.44331	2.39177	6.18987	4.94014
Akap7	10.32203	9.72656	8.92052	10.25541	10.19849	9.75835	9.7894	9.00406	10.85988	6.7091	5.98706	6.37112	6.27441	6.43982	6.23664	6.22131	6.07084
Epb4-1l2	27.53788	21.94091	23.53337	23.76187	22.37604	23.06434	21.95986	16.00987	25.41458	40.8379	36.61424	36.40408	43.88789	40.37289	42.6787	34.4931	38.36075
Smlr1	0	0	0	0	0	0	0	0	0	0	0	0	0	0	0	0	0
4930401C15Rik	0	0	0	0	0	0	0	0	0	0	0	0	0	0.00409	0	0	0
Mir680-3	0	0	0	0	0.22545	0	0	0	0	0	0	0	0	0	0.09753	0	0
Tmem200a	0.14176	0.23892	0.16007	0.14272	0.08921	0.09848	0	0.04222	0.28315	0.9683	0.79915	1.17716	1.27356	1.25284	1.5348	1.59146	1.79863
Gm9767	0.0364	0.04743	0.03986	0	0	0	0	0	0	0	0	0	0.05575	0	0.10093	0.20012	0
Samd3	0.00809	0	0.01316	0.04301	0	0	0	0.11821	0	0.03546	0.00643	0.04328	0.01637	0.01635	0.08224	0.04587	0.08041
L3mbtl3	6.47317	5.61373	5.26956	6.33321	5.93572	5.93836	6.65595	5.02651	8.02171	6.40727	5.90522	6.23978	6.86776	6.84087	7.30709	5.93501	5.8108
Gm8709	0	0	0	0	0	0	0	0	0	0	0	0	0.01197	0	0	0.01127	0
Arhgap18	3.80695	2.9392	2.98214	4.74559	3.45491	3.44635	5.49175	4.0033	6.42099	5.52594	7.39355	6.87438	5.69716	5.38178	6.18495	9.20452	9.349
Lama2	0.12438	0.03585	0.15944	0.32846	0.15471	0.39785	0	0.04949	0.403	0.34548	0.39209	0.37973	0.37568	0.43113	0.30447	0.38386	0.48826
Ptprk	16.0652	16.04411	13.96089	12.89454	11.75694	12.23384	15.21323	16.23162	15.91502	20.60196	20.39018	18.81712	21.26189	20.79557	22.35741	22.34952	22.31626
Themis	0.87208	2.06064	3.28206	1.18828	0.59201	0.65703	1.56815	1.71904	1.65991	0.62033	1.85173	1.54482	0.93663	0.95144	0.82543	1.8803	1.86534
4930519F09Rik	0.00931	0	0	0	0	0	0	0	0	0	0	0	0	0	0.01735	0	0
2310057J18Rik	0.0218	0	0.09503	0	0.11649	0	0	0	0	0.10779	0.25901	0.19733	0.04367	0.06698	0.23353	0.47528	0.34176
Soga3	0.11949	0.15674	0.1502	0.46207	0.13673	0.17256	0.32924	0.21705	0.01939	0.34116	0.35912	0.30466	0.22747	0.29847	0.23657	0.57791	0.41525
9330159F19Rik	0.04059	0.08723	0.09982	1.64421	1.15832	1.39983	0.53984	0.04988	0.02256	0.13458	0.10956	0.14461	0.12635	0.11661	0.17399	0.37489	0.23568
Echdc1	12.75447	14.265	11.7909	11.71022	11.10023	13.07728	4.36586	14.68318	15.29175	15.83307	18.10345	14.06398	17.514	16.88194	15.50833	21.42317	18.67526
Rnf146	19.17042	19.12084	18.54761	18.29604	19.9489	18.89615	14.90342	16.89852	21.02798	16.78166	16.92664	16.39529	16.63383	18.03542	16.90502	15.35422	17.55041
Rspo3	0.01194	0.01182	0.0119	0.01393	0	0	0	0	0.11728	0.2895	0.33658	0.36903	0.17431	0.35273	0.29978	0.45214	0.55531
Cenpw	1.4671	1.18875	0.92552	1.0493	0.98033	1.02481	0.02598	1.84114	1.77389	1.43443	1.39245	1.52846	1.59496	1.77228	1.64909	1.23856	2.75254
Trmt11	4.9257	4.39624	5.15098	4.05284	5.38072	4.22646	3.56875	4.3455	5.34867	4.72708	4.12046	5.06942	4.90053	4.64238	4.44328	5.15314	4.71769
Gm20300	7.66514	7.51014	7.60344	7.99588	8.73168	8.27962	12.75	7.68601	11.98177	4.30768	4.24109	4.55001	3.78844	3.9575	4.1179	5.72628	4.13237
Hint3	15.13139	16.01368	12.24891	13.08939	13.94857	12.46526	12.53642	13.68627	16.30043	12.77354	13.54551	13.38974	13.9039	12.48984	13.43441	18.62134	18.15109
Ncoa7	6.68689	6.66475	5.88271	10.21816	10.33634	12.86395	4.95782	5.77323	6.65358	8.25013	8.35527	8.98019	10.47286	9.17463	11.23895	9.29245	8.34388
Hey2	17.93831	20.15889	18.4454	18.98747	18.86091	18.92967	21.53439	15.36831	26.55862	9.76319	9.48298	9.75126	13.43385	12.5523	12.85861	8.96097	8.07196
Hddc2	12.32751	12.57893	11.81153	15.03504	14.62472	14.60883	6.46177	11.40853	14.28117	9.56875	8.72451	10.00831	10.62018	10.05967	10.5356	10.59537	10.68483
Tpd52l1	8.76803	7.88516	6.25107	6.85046	8.43565	5.89911	5.64815	8.02974	7.14058	2.76507	2.40209	1.88941	2.03874	2.83093	2.62003	2.19218	2.50219
Gm3258	0.02025	0.02014	0.02196	0	0.00965	0	0	0	0	0.02233	0	0.06519	0.00657	0.10304	0.07588	0.03827	0.02243
Rnf217	8.35923	7.35272	8.1586	6.52595	6.18386	5.86481	5.10835	6.78656	9.21353	5.66444	5.32234	5.59595	5.40192	5.66222	5.64088	4.45768	4.97781
Nkain2	0.03836	0	0.05849	0	0	0.00874	0	0.08322	0	0.02514	0.06628	0.02431	0.00775	0	0.07117	0.1594	0.02543
Trdn	0.20359	0.15488	0.18893	0.07011	0.0279	0.02405	0	0.29081	0.01548	0.4823	0.46804	0.78561	0.44508	0.57992	0.4375	0.69213	0.79887
D830005E20Rik	0	0	0	0	0	0	0	0	0	0	0	0	0	0	0	0	0
Clvs2	0	0	0	0	0	0	0	1.26753	0	0	0	0.00617	0	0	0.02112	0	0
Gm4794	0	0	0	0	0	0	0	0	0	0	0.10628	0	0	0	0	0	0
Sult3a1	0	0	0	0	0	0	0	0	0	0	0	0	0	0.02692	0	0.02504	0.01337
Rsph4a	0.08124	0.11656	0.10406	0.14537	0.07199	0.0744	0	0	0	0.26304	0.38516	0.36935	0.30776	0.25329	0.41907	0.46709	0.43487
Zufsp	6.53856	6.67866	8.23701	8.90995	7.86957	7.47986	9.76805	6.4079	7.83269	7.91889	8.08752	7.98443	7.7787	7.30314	7.88874	8.93013	6.73403
A830082N09Rik	0.15924	0.17738	0.19657	0.2031	0.2586	0.24965	0.00342	0.07889	0.17867	0.10857	0.13193	0.07167	0.05729	0.08374	0.09907	0.10245	0.05622
Rwdd1	12.6517	11.94536	12.13126	9.50725	12.57108	10.11543	14.31278	11.87248	13.61234	13.48298	14.26443	14.52145	15.35283	13.35636	14.64191	15.65098	14.71603
Bet3l	0	0	0	0	0.02601	0	0	0	0	0.12226	0.07858	0.11496	0.1841	0.20699	0.13582	0.24193	0.50958
Fam26d	0	0.00739	0	0	0.01614	0.03512	0	0.00766	0	0.39644	0.3486	0.69461	0.26072	0.32763	0.22904	0.64302	0.76838
Fam26e	3.53766	2.51237	1.90676	2.36759	2.1932	1.87192	2.47494	2.05431	5.00453	1.3514	1.05028	0.63338	0.77438	1.10225	1.11247	1.37488	1.33726
Fam26f	2.83359	2.87033	3.34501	2.10286	2.52262	2.57412	1.10169	1.38904	2.33457	2.24533	2.97913	2.65264	2.30659	2.34207	2.0718	2.56117	2.35691
Dse	15.6766	14.38948	13.24108	16.17168	14.75949	13.57587	10.70247	12.59891	18.43843	10.73122	9.73155	10.56129	11.31787	8.89897	9.31345	8.54065	10.15286
Tspyl1	38.13941	33.29638	34.22862	38.33643	37.20389	37.173	34.84714	36.77668	33.66731	29.79835	29.60489	30.79434	32.50083	29.96895	33.51654	33.03826	32.28013
Tspyl4	5.93051	5.17709	4.94921	5.10966	5.16712	4.69062	2.91362	3.76445	5.59352	5.38435	6.12053	5.51058	4.60687	3.91365	4.57658	6.44655	6.0062
Nt5dc1	9.20232	8.47835	8.12817	8.86056	8.01349	8.0913	13.1623	10.96204	8.67515	9.01995	7.72511	8.67318	8.78012	8.61115	8.49679	9.61391	9.0049
Col10a1	0.02738	0.03184	0.04518	0	0.01989	0.08077	0	0.01812	0.00818	2.03756	2.10744	2.54723	2.08359	1.84176	1.59031	3.60739	3.00201
Frk	3.4687	3.19673	2.77789	2.85567	2.48044	3.15993	3.68662	3.11556	3.68221	4.09767	4.45308	3.77048	4.11007	3.86248	4.47039	5.0832	5.52876
Hs3st5	0.02774	0.06418	0.0203	0.03256	0.07011	0.02599	0	0.06399	0	0.55414	0.63773	0.48484	0.61955	0.6141	0.59731	1.0636	0.8444
Hdac2	51.17175	51.36372	48.9416	45.50604	43.29964	42.65309	47.7706	52.72846	48.74308	50.93424	50.38574	52.7185	55.20282	53.43885	54.95301	57.85083	53.2235
Marcks	94.94531	87.4569	82.2066	91.13566	92.83578	88.8472	93.41544	90.85373	123.62635	72.74546	71.0106	71.1703	70.5376	72.36391	72.01751	82.9799	77.77707
Rfpl4b	0	0	0	0	0	0	0	0	0	0	0	0.01464	0	0	0	0	0
Lama4	14.44964	10.92344	9.9185	10.06961	9.54978	9.16142	12.44227	10.04381	16.20388	11.71718	10.1454	9.51822	11.45147	11.63388	11.77341	8.18869	9.44824
Fam229b	5.40194	5.10103	5.51166	5.15565	6.1269	4.83147	7.4546	5.49617	7.44117	4.55721	3.91055	4.73422	4.73387	3.93732	4.30142	3.96327	7.58901
Tube1	1.63762	2.45367	2.75149	2.36705	2.02329	2.1124	2.46975	2.52479	2.3639	1.64193	1.45262	1.42022	1.54884	1.44074	1.23757	1.78705	1.61394
Wisp3	0.33366	0.30654	0.19866	0.19967	0.35815	0.25697	0.69297	0.24448	0	0.28055	0.18297	0.13027	0.11743	0.2625	0.14785	0.1134	0.29175
Fyn	1.94303	1.78183	2.67342	1.36679	1.2352	1.12074	2.45668	1.18155	1.52938	2.52236	2.43863	2.58759	1.65355	2.1736	1.69527	2.30115	2.54141
Traf3ip2	25.51747	22.55629	22.43685	20.7573	19.98896	19.21685	20.13863	18.4854	21.71079	13.56245	11.88445	12.94275	12.35713	11.94372	12.96721	11.76801	11.80819
E130307A14Rik	2.99628	3.27304	3.3198	3.66885	3.91517	3.47974	4.28978	2.50363	4.51312	2.91639	2.45311	2.83962	2.85034	3.1614	3.34024	2.91121	3.39201
Rev3l	11.5315	11.97333	10.78257	11.5164	9.51492	11.07481	9.18497	8.35674	11.19479	8.47209	7.05317	7.00803	6.77691	6.17396	6.84762	7.01317	5.70932
AA474331	4.75993	5.42727	5.67898	4.65136	4.55123	3.93894	0.25877	6.8279	3.22024	3.91054	4.21466	3.78047	3.90603	4.09587	3.97656	3.85417	3.85897
2010001E11Rik	0.3336	0.49953	0.37219	0.25173	0.19647	0.23631	0	0.88777	0.38303	0.65671	0.70572	0.62794	0.45472	0.33082	0.64283	0.99776	0.72833
G630090E17Rik	2.5019	2.19256	2.49051	1.90788	1.21604	1.46313	1.54781	1.58738	2.4124	0.69075	0.86775	0.97896	0.80537	0.81792	0.32943	0.83284	0.97635
BC021785	0.11462	0.15241	0.16324	0.08686	0.10143	0.08421	0.07157	0.10357	0.09496	0.02946	0.10197	0.07388	0.01984	0.04375	0.03958	0.03413	0.05318
AI317395	0.8176	0.88512	0.56308	1.45735	1.21199	1.10938	0.91953	0.24296	1.23955	0.06988	0.04673	0.0455	0.04317	0.10951	0.15967	0.02643	0.0355
Slc16a10	1.02015	1.09443	1.13974	0.78967	0.6216	0.91248	1.02225	1.39389	0.82083	0.53452	0.53409	0.6402	0.40444	0.5026	0.47025	1.15385	0.88234
Rpf2	6.9303	6.66	7.18526	6.41255	7.06533	6.20353	8.30016	6.53941	7.7417	6.27347	5.38192	7.18044	6.72923	6.49962	6.88217	6.91249	7.76677
Gtf3c6	16.12528	15.43545	14.76084	13.38862	14.76018	12.58933	13.14148	11.48949	16.94221	16.67984	16.49349	18.33251	17.86929	18.4813	17.68238	20.6389	22.19343
Amd1	0.2876	0	0.53988	0.51069	0.62267	1.29229	0	0	0	0.95105	0.313	0.15428	1.08331	0.21071	0.13468	0	1.66113
Cdk19	9.72164	9.88474	10.51197	9.94108	10.05928	10.16593	9.05527	11.57163	12.83905	9.98946	9.61688	10.22413	9.45852	9.30721	9.56716	13.92237	12.96545
Slc22a16	0	0	0	0	0	0	0	0	0	0	0	0.02669	0	0	0	0	0
Ddo	1.33436	1.16308	1.42961	1.12817	1.13279	1.29041	1.27221	1.09428	1.47753	1.20545	1.16383	1.33605	0.87255	0.83733	0.86481	1.06215	0.96766
Mettl24	1.53374	1.10744	1.47793	0.59219	0.82476	0.702	0.75808	1.36476	1.282	1.34426	1.37441	1.21601	1.14136	0.57754	0.70047	0.86164	0.83727
Cdc40	11.78387	10.80571	10.63271	12.28648	12.42379	12.29246	9.21335	9.22082	10.41921	11.08363	10.70613	10.67183	12.08913	11.68811	12.85016	11.00953	11.49257
Wasf1	0.77201	0.72364	0.68043	0.90436	0.68152	0.64583	0.28255	0.3948	0.32918	0.62005	0.42942	0.39987	0.64857	0.40373	0.23557	0.5463	0.68724
Gpr6	0	0	0	0	0	0	0	0	0	0.1723	0.21583	0.20133	0.01776	0.18032	0.18414	0.09865	0.26635
Fig4	15.01883	15.36403	13.03146	12.65568	12.188	11.99695	16.85694	15.19844	15.60059	9.60976	10.35274	9.50532	10.14788	10.06887	9.85604	11.85796	11.70079
Zbtb24	9.38288	9.03206	9.1567	9.65839	9.25152	9.69622	12.30398	10.14998	12.06105	7.52293	8.08025	8.1826	8.35139	8.16262	8.4739	8.82699	7.97079
Mical1	1.51335	1.5932	2.38317	1.50527	1.28117	1.4347	0.41314	0.75489	1.61493	3.23141	3.54102	2.99913	2.77723	3.1289	3.04649	2.60858	2.94946
Smpd2	20.52007	20.59629	20.62293	24.07792	24.06005	21.42623	18.93341	19.53543	19.0477	13.67976	14.31861	14.99326	15.71193	15.31364	15.38776	11.31956	13.56827
Ppil6	1.54161	1.06062	1.80215	2.28077	2.85381	1.82735	0	2.59425	2.68603	1.53634	1.12606	1.9264	1.17168	1.45565	1.92083	1.54767	2.12744
Cd164	185.40078	181.49141	166.37668	200.95355	198.90699	206.406	182.98237	182.51573	215.72794	135.32511	145.29278	142.49662	141.62809	127.50544	133.78163	185.53213	171.16006
Ccdc162	0.83261	0.71537	1.04926	1.04522	1.17082	1.11015	1.36788	0.72608	1.44142	1.39001	1.87349	2.12064	0.9362	1.17374	1.29653	2.23809	2.1169
5730435O14Rik	0.10022	0	0	0.05518	0.05046	0.09463	0	0	0	0.09043	0.2851	0.34808	0.25952	0.21276	0.00917	0.0407	0.10533
Cep57l1	6.68514	7.18793	6.54322	5.16332	5.21998	5.57646	7.14428	9.09759	7.12949	5.29059	6.52813	5.88531	5.16116	4.83818	4.94807	5.25384	5.40593
Sesn1	39.41528	35.05694	34.75374	43.96465	42.88571	40.73173	44.98837	39.72584	46.51255	11.7178	9.29308	11.36148	11.50439	11.28836	11.71567	13.13093	12.31433
Armc2	0.15834	0.13492	0.14063	0.16355	0.14069	0.12634	0.53139	0.15769	0.07238	0.25694	0.24718	0.25218	0.21729	0.26858	0.3612	0.55701	0.38556
Foxo3	14.33516	11.78466	11.65373	12.41079	10.54578	10.90542	14.65335	12.27147	13.7148	8.66729	6.75769	7.98841	8.68159	8.59582	8.31576	8.39047	8.10784
Lace1	4.92346	5.18111	4.94961	4.49793	3.40715	3.58085	3.84795	6.11034	4.85857	4.07711	4.82053	4.7711	4.81314	3.93941	4.07205	5.37597	4.57417
Snx3	77.55296	80.74951	78.14855	54.3627	59.02397	59.27764	100.15046	76.93152	64.41971	49.53732	53.28636	59.26327	60.21783	51.94394	50.13115	58.90133	57.62326
Nr2e1	0	0.0088	0	0	0	0.03795	0	0	0	0.00971	0.03873	0.08509	0.01967	0.04462	0.01646	0.05081	0.01951
Ostm1	12.9204	13.44868	11.31593	8.83314	8.77672	9.972	11.00495	15.33756	12.51037	11.39518	12.67759	11.70087	10.79421	9.92855	9.99809	12.24619	12.80315
Sec63	29.16892	29.60593	26.07322	27.81827	27.6807	26.80481	35.02557	29.47496	36.30936	19.79524	19.006	18.43119	20.97608	19.22476	19.96974	22.12486	18.86315
Scml4	0.39358	0.44513	0.50621	0.42606	0.35674	0.47657	0.33686	0.4573	0.42049	0.79638	0.77626	0.87073	0.73871	0.7187	0.78409	0.80967	0.73299
Sobp	6.19409	5.37544	5.5407	5.84283	5.38278	4.9635	6.14631	5.62888	5.91503	4.45146	4.04447	4.13923	4.24069	3.08964	3.17301	3.87082	3.04403
9030612E09Rik	1.18327	0.93893	1.73066	1.19784	0.94422	0.97207	0.24774	1.00219	0.89563	0.58876	0.84345	0.60701	0.58042	0.60633	0.35218	0.81019	0.43853
Pdss2	3.3823	2.96768	2.65634	2.49965	3.06039	2.8895	2.6003	3.47466	3.18766	2.65811	2.55608	3.04255	2.58372	2.73066	2.70258	3.40269	3.35097
Bend3	2.86715	2.5431	2.06213	2.38753	2.58232	2.0515	1.31946	1.76816	2.73295	2.57226	2.55873	2.15777	2.47927	2.35907	2.38008	2.33404	2.35464
1700021F05Rik	10.68856	12.31738	13.77475	9.86483	9.28492	9.44441	7.73479	9.13979	10.03854	8.94475	11.10622	9.98796	9.15447	8.3054	8.3383	11.03976	10.44727
Cd24a	74.37825	80.35554	75.33712	36.74285	34.7627	40.93917	72.63577	70.63019	57.49585	233.53856	244.69802	224.66653	176.85663	172.42083	183.33998	272.41741	254.81064
F830002L21Rik	0	0	0	0	0	0	0	0	0	0.01713	0	0.06552	0	0	0.01463	0.01476	0.05199
1700027J07Rik	0	0	0	0	0.00206	0	0	0.20656	0	0.02527	0	0	0	0	0.03774	0	0.05996
Qrsl1	5.14021	5.52028	5.19367	3.8339	4.62885	5.12674	6.30282	4.01254	4.85232	6.09362	5.44649	5.98954	5.32412	5.41173	4.91175	5.78288	5.60373
Rtn4ip1	5.38411	5.40579	4.39588	4.44141	5.13797	4.097	4.59178	5.38752	6.98345	5.78439	6.56037	5.69378	4.45713	4.52466	4.60693	7.9226	7.01576
Aim1	12.0322	11.76523	11.8283	12.25844	11.04158	10.8856	10.73621	10.18105	11.28202	27.17156	29.53618	28.20517	26.48383	27.36326	27.9848	32.77658	31.02362
Speer5-ps1	0.00642	0.02546	0	0	0.00706	0	0	0	0.16814	0.09331	0.6153	0.13036	0.06123	0.091	0.07247	0.51441	0.23767
Atg5	13.22681	13.87112	13.96239	11.95948	13.24636	12.19692	13.66322	17.22009	15.38249	14.94738	17.07805	14.34402	16.75449	13.84894	14.95509	19.01029	18.27357
Mir1929	0.59221	0.23526	0.12699	0.74682	0.75993	0.75693	0	0	0	0.17044	0.49137	0	0.16308	0.7343	0.31571	0	0.04796
Prdm1	0.10849	0.12404	0.19791	0.17387	0.13436	0.19745	0	0.05474	0.18359	0.80795	0.91626	0.96651	0.73876	0.94706	0.99567	0.84249	0.66006
Prep	14.34425	13.51686	13.14709	10.04597	10.59873	10.35519	13.37121	12.76007	14.65827	16.80795	19.07081	18.35432	19.01665	18.97373	17.91345	18.79021	21.206
Popdc3	0.06091	0.07061	0.08464	0.05509	0.05702	0.0088	0	0	0	0.33217	0.2298	0.31365	0.2644	0.27674	0.17674	0.31228	0.35626
Bves	0.03203	0.07306	0.09799	0.04195	0.05812	0.01945	0	0.05742	0	0.35262	0.52959	0.57653	0.38912	0.32565	0.34664	0.52793	0.60414
Lin28b	0.01059	0.01546	0	0	0.01141	0	0	0	0	0.22073	0.47132	0.4249	0.2213	0.33725	0.43666	0.42578	0.35315
Hace1	6.73001	6.71834	6.56988	7.19029	6.03356	6.42051	7.17473	6.26164	7.23851	4.85901	4.83684	5.41036	5.42286	4.75628	4.56931	6.14884	5.41258
D030045P18Rik	0	0.01512	0.01665	0	0.01646	0	0	0	0	0.16596	0.22234	0.27285	0.09365	0.37271	0.44769	0.27447	0.49352
Snord14d	0	0	0	0	0	0	0	0	0	0	0	0	0	0	0	0	0
C130030K03Rik	0	0	0	0	0	0	0	0	0	0	0	0	0	0	0	0	0.01465
Grik2	0.00587	0.00578	0.00646	0	0	0	0	0.00292	0	0.02577	0.01201	0.05007	0.02939	0.02395	0.04371	0.08836	0.04793
Ascc3	10.07828	10.75535	9.18485	9.36731	8.3241	8.6739	10.10457	9.65625	11.4442	12.86508	14.43172	14.50803	13.24373	11.06633	11.26992	16.79806	14.93327
Sim1	0.00776	0.01921	0	0.00449	0	0.0267	0	0.04231	0	0.13816	0.39488	0.32795	0.15765	0.16079	0.2278	0.32927	0.33999
Gp49a	0.04253	1.60972	1.98501	0.13958	0.00644	0.14847	0	0	0	0.3005	1.65278	1.37887	0.69518	0.26323	0.34461	0.24429	0.52973
Lilrb4	0.01004	2.41307	2.6519	0.2449	0.06587	0.57821	0.00946	0.59076	0.02824	0.7077	1.38432	2.22266	1.10051	0.2952	0.58642	0.73127	1.01424
Fam162b	0	0	0	0	0	0	0	0	0	0.44154	0.19344	0.09674	0.27195	0.54135	0.16623	0.67851	0.66699
Gprc6a	0	0	0	0	0	0.01146	0	0	0.08943	0.09946	0.23508	0.11636	0.07072	0.11971	0.10215	0.20345	0.24295
Rfx6	0.03042	0.03454	0.07403	0	0.01161	0.04435	0	0	0.03454	0.61943	1.02839	0.6675	0.31242	0.7097	1.07256	1.96219	1.06628
4933411G06Rik	0	0	0	0	0	0	0	0	0	0.03105	0	0	0	0	0.02625	0	0
Vgll2	0.51036	0.45788	0.45886	0.06956	0.12583	0.04488	0.09702	0.34788	0.17396	0.75005	1.25296	0.55631	0.23108	0.57268	0.51963	1.17164	0.84902
Ros1	0.00387	0.00854	0.02317	0	0	0	0.00183	0	0	0.07627	0.21397	0.07619	0.05123	0.09086	0.06753	0.06916	0.14633
Dcbld1	2.17406	2.21465	2.04427	2.29803	2.32225	2.28888	0.93884	2.16723	2.37151	3.80529	4.12946	4.44366	3.48868	3.31686	3.50692	5.58825	4.78839
Gopc	12.31583	11.71925	11.28859	11.20307	12.68616	11.05627	12.85777	14.42936	15.91831	11.69984	13.16483	12.07299	11.2397	11.34658	11.4486	14.73413	13.76534
Nepn	0.0157	0	0	0	0	0	0	0	0.13266	0.19659	0.28888	0.30129	0.09583	0.28917	0.19955	0.13468	0.4437
Nus1	18.03141	19.34277	17.56164	14.02426	15.96428	16.15542	17.29605	20.00431	21.10853	17.83062	19.75673	19.42824	17.65981	17.44536	17.55784	22.55026	21.3578
Zfa-ps	0.02502	0.03316	0.04567	0.02484	0.01356	0.00481	0.00325	0	0.04056	0.0317	0.0998	0.03158	0.02111	0.0427	0.03536	0.05096	0.04476
Slc35f1	4.1171	3.23888	2.60105	3.89188	3.86683	3.52552	1.40344	1.99264	4.78206	3.37118	2.34302	2.55024	2.47635	2.65833	3.1283	2.91546	2.28654
Cep85l	0.84543	0.75327	0.93127	0.94459	1.06405	1.21891	0.9263	0.89659	0.8628	0.64098	0.84315	0.74815	0.49575	0.40017	0.48714	0.86553	0.44477
Gm19395	0.04152	0.02195	0.00742	0.19946	0.00544	0	0	0.01685	0	0	0.09276	0	0.04167	0.05335	0.08106	0	0.0581
Pln	0.02737	0.05443	0.07518	0.06823	0.02454	0.06579	0.00546	0	0.0308	0.76838	0.92505	0.80066	0.93754	1.01498	0.46108	1.59956	1.46242
Gm20597	0.00524	0.00779	0.00574	0	0.02826	0	0	0	0	0.02826	0.13105	0.1065	0.08086	0.05635	0.03852	0.02752	0.06042
Mcm9	3.99472	3.65467	3.8317	3.74494	3.53521	3.35164	2.0171	3.66801	3.72868	3.38592	2.83545	3.08621	3.01269	3.20019	3.63808	3.07419	3.17656
Asf1a	8.49412	8.27553	8.62284	8.52455	7.86542	9.33497	12.91128	10.47997	10.92636	8.57845	8.73011	9.50145	10.30118	9.58361	9.83204	9.22001	10.1852
Fam184a	0.28352	0.3003	0.43572	0.17613	0.17699	0.19516	0	0.37628	0.56771	0.13957	0.23804	0.241	0.12803	0.10874	0.11839	0.04836	0.16743
Man1a	19.01785	16.2696	16.09867	14.06018	13.43491	14.59667	16.78141	17.05467	19.56507	27.8829	25.39128	25.74024	30.08352	25.43313	26.94694	29.44101	28.2634
Gm16998	0.24703	0.29774	0.12418	0.25645	0.26539	0.16019	0	0.64522	0.46491	0.40851	0.32979	0.64637	0.43156	0.48925	0.60334	0.42253	0.38811
D630037F22Rik	2.59636	2.6421	2.58992	3.35934	3.28891	2.99415	3.0768	2.76562	2.90513	2.36157	2.28668	2.48699	2.37304	2.27734	2.5332	3.08341	2.87846
Msl3l2	4.36479	4.38192	4.2318	2.95501	3.30808	4.07948	6.73489	4.86381	4.99806	4.8456	4.78193	5.71964	5.64395	5.0484	5.44491	6.22802	6.03353
Gja1	38.63372	34.57006	31.14587	23.50357	23.2107	22.95316	37.58545	31.29152	37.06854	43.21551	44.03724	41.62776	39.5695	38.6973	36.88394	46.06223	47.76288
4930467K11Rik	0.05131	0.08624	0.02505	0.00071	0.00538	0	0	0.1408	0.02973	0.04056	0.04329	0	0.0831	0	0.02589	0.00361	0.07579
Hsf2	6.76943	6.33867	6.90481	6.59972	5.90207	6.33659	11.89814	7.08847	7.46154	7.10463	7.98946	7.78253	6.75248	7.45287	7.17834	9.25249	7.7287
Serinc1	64.47455	58.85993	56.49851	65.15055	59.01517	62.16635	58.73712	55.54093	72.59915	61.22868	55.02875	58.09142	64.3286	57.13617	62.12036	59.37274	64.39807
Pkib	0.04101	0.04076	0.14488	0.03552	0.01561	0.01101	0	0.01435	0.20571	0.41405	0.46768	0.63425	0.27873	0.53536	0.26382	0.83281	0.57813
Fabp7	0	0.05424	0	0	0.06129	0.01101	0	0	0	2.5043	2.83219	1.68073	2.85689	3.37904	2.20303	3.84149	2.32387
Smpdl3a	46.45977	39.89241	38.65511	33.86557	33.30745	30.32964	35.24446	38.38106	48.58686	41.26593	51.02401	48.3777	42.54076	36.20659	36.26687	54.25058	60.95163
Dux	0.00703	0	0	0.00841	0.02298	0	0	0	0	0	0	0.00747	0.00713	0	0.00665	0	0.00787
Gm4981	0.03093	0	0	0	0	0.05443	0	0	0	0	0	0	0.02381	0.0406	0	0.0763	0
Gcc2	8.37807	9.32342	8.72293	10.36225	9.02606	8.9132	9.74448	9.4216	10.44677	7.65351	8.71642	7.91712	8.00449	8.0446	8.57375	9.56668	8.20094
Lims1	20.54398	20.31159	19.52936	21.30635	20.08788	21.9437	25.57654	21.25338	25.55	26.12655	25.5587	24.58739	26.20257	25.17799	26.84185	31.71557	30.11763
Ranbp2	20.7789	21.4385	19.51198	23.56456	20.12702	21.77247	20.66597	19.29945	27.54407	22.04463	22.81144	21.51453	21.97679	20.68235	21.75839	24.45981	22.40923
Ccdc138	1.55859	1.40815	1.70471	1.87336	1.77515	1.50427	1.91722	1.38451	1.8339	1.41371	1.67675	1.84723	1.51471	1.42489	1.38644	2.12569	1.65436
Edar	17.08706	15.92253	14.76274	16.57072	16.48688	16.20521	16.90908	16.51698	20.41458	12.27876	12.02387	11.47258	15.5063	13.1866	15.08248	12.33618	15.33958
BB019430	1.05954	0.75845	0.5522	0.51894	0.8452	0.61279	1.39685	0.86081	1.95698	1.00785	0.85861	0.44333	1.0429	0.97246	1.05105	1.06336	0.82624
Sh3rf3	11.43106	10.30626	9.44818	8.83016	8.03372	8.54077	15.18497	10.98645	12.44604	8.91759	7.56752	7.61448	7.78616	8.50482	8.40683	7.79693	7.86383
2015-09-10	24.11801	22.88715	20.09075	22.5518	22.78247	21.84265	21.50658	22.58283	29.38318	16.64881	12.62838	13.52956	15.42993	14.13126	13.64167	13.75047	15.62933
Sowahc	10.66781	10.54226	9.61248	9.93708	10.55958	10.63356	10.91287	9.5802	9.57169	8.93335	8.75553	9.5028	8.55667	9.05733	9.54789	7.8469	7.71914
P4ha1	12.04366	12.09066	12.15754	10.53458	10.78645	10.4011	12.12093	16.14247	15.28199	8.53339	8.76582	8.74412	8.99192	7.43813	7.59384	8.48975	7.65051
Pla2g12b	0.05328	0.02656	0	0	0	0	0	0	0	0.6831	0.52352	0.50048	0.42887	0.31575	0.27076	0.28078	0.8175
Oit3	0.08408	0.13063	0.04603	0.37957	0.2413	0.10846	0.20947	0	0.28593	0.21588	0.07462	0.22393	0.03087	0.20327	0.09834	0.4589	0.23002
Mcu	5.6232	5.91389	6.04941	4.96146	5.14667	4.48403	7.91001	5.25729	5.35542	5.58039	6.36792	6.11192	4.7482	5.06589	5.02141	7.27182	6.99551
Micu1	23.9442	21.55194	21.11233	19.24329	18.92695	16.93066	19.93766	23.01074	19.88952	19.96759	21.43641	21.66629	20.52486	18.80954	18.89293	22.903	23.3655
Dnajb12	14.34169	13.05141	14.61217	14.82136	12.26763	11.13618	12.20773	10.10867	13.62488	14.22675	15.6981	15.63999	13.93044	15.19808	15.10594	15.07935	15.19021
Ddit4	27.25116	27.75667	32.09204	28.15539	32.74837	27.11629	26.173	25.3781	21.6271	58.74384	53.2536	66.33411	73.70555	88.2638	81.05897	55.92916	57.60201
Anapc16	33.64281	29.18915	29.91408	28.98886	28.80199	24.55645	30.4464	27.93837	37.11164	29.79338	29.11535	29.56904	32.03657	29.6006	29.90718	27.46028	30.90419
Ascc1	20.60972	15.99013	18.6368	15.36075	16.17659	15.12834	14.69102	15.50997	18.49295	16.88721	17.76713	17.98493	18.97561	17.29237	19.53448	15.63285	18.86161
Spock2	84.16838	76.63353	62.67205	60.45851	55.66338	49.55505	62.23036	61.00494	59.51017	32.11627	25.5229	24.81245	34.73266	31.85898	32.50678	20.18606	21.19286
Chst3	0.34764	0.28932	0.36465	0.26729	0.2742	0.29593	0.10142	0.17044	0.46965	1.07511	1.29253	1.23804	1.38567	1.52216	1.36205	1.45504	1.61452
Psap	460.92848	401.89093	385.52227	341.65828	359.7331	313.52347	335.45755	340.37135	378.65585	447.29992	427.78552	419.27683	466.59942	414.34341	434.76654	385.9442	449.12268
Cdh23	0.01469	0.02185	0.03324	0.0271	0.02669	0.0261	0	0.01006	0	0.36862	0.58954	0.58831	0.30931	0.65118	0.59407	0.48792	0.51852
4632428N05Rik	13.59508	11.14814	10.20629	12.12847	12.66538	10.7327	9.62351	8.49708	12.75081	13.21869	9.81063	10.51581	9.90535	9.56997	9.02284	9.79527	12.81003
Gm17455	0	0	0.03583	0.05959	0.19745	0.038	0	0	0.05972	0.32293	0.38075	0.13952	0.0679	0.20945	0.18733	0.06405	0.49087
Slc29a3	6.42968	6.14728	5.60406	5.53528	5.6518	5.84396	4.88745	5.08254	7.28843	6.47898	7.71114	6.82616	6.63845	6.33064	6.46098	7.55907	7.89103
Unc5b	5.93576	5.7094	5.58179	4.72615	4.5229	4.48149	8.23611	5.86275	5.61098	3.1382	3.46635	3.3286	2.25451	2.545	2.07514	4.86862	4.46059
Pldi	0.00337	0.02699	0	0	0	0	0	0	0	0.139	0.18347	0.191	0.06138	0.00692	0.051	0.2904	0.16265
Gm20611	0	0	0	0	0	0.01425	0	0	0	0.32094	0.6974	0.50064	0.36412	0.3838	0.85765	0.67829	0.5125
Pcbd1	5.51445	5.2741	4.72236	5.46313	4.63927	4.07895	10.69226	8.63798	10.0235	7.24655	13.73368	11.10183	6.79171	7.09962	6.91348	14.13383	12.46367
Sgpl1	123.17446	171.16701	134.30018	53.92	58.4038	55.70997	209.63037	221.28802	102.41766	131.49935	160.46556	145.58799	128.16751	120.17988	118.6065	177.28122	180.58175
Tbata	217.16849	276.3324	243.59741	86.40296	94.82896	98.05873	421.82963	428.09684	140.56267	70.33273	90.95464	79.42438	66.0471	65.10272	57.58777	92.56978	78.19527
Adamts14	0.05502	0.04355	0.07545	0.02622	0.05959	0.06946	0	0.14757	0	0.97772	1.2243	0.76363	1.04034	1.26474	1.00671	0.92964	1.16121
Prf1	0.04866	0.02771	0.12542	0.04948	0.04547	0.01601	0	0	0	0.10727	0.08739	0.22752	0.24934	0.34382	0.09088	0.245	0.07732
Pald1	2.24514	1.99907	2.29442	1.66622	2.10606	1.89549	1.51833	2.17276	2.71669	3.87283	3.47718	4.12454	3.85691	4.09581	3.59079	3.21699	4.28754
Nodal	0.01373	0	0	0	0	0.01555	0	0.08073	0	0.23352	0.48153	0.39581	0.29674	0.26449	0.23798	0.40417	0.54046
Eif4ebp2	19.066	17.71294	16.12178	13.44438	13.59955	12.67515	20.69069	16.784	19.38457	18.95313	16.74113	18.78931	17.56391	18.70812	16.8806	19.08578	18.67967
Lrrc20	2.52969	2.47167	1.88632	1.0747	1.53803	1.17799	2.03568	4.55381	1.41984	1.87488	1.69707	1.66947	1.70923	1.68261	1.63965	1.9471	2.36426
Npffr1	0	0	0	0	0	0	0	0	0	0.07022	0.0479	0.22582	0.09082	0.06782	0	0.04158	0.13345
Ppa1	36.42491	39.29148	37.07442	27.12868	28.62221	25.47547	24.2738	37.65978	25.92933	40.0307	42.54164	42.50568	47.61951	43.12844	42.99369	39.24724	45.09
Sar1a	72.99009	68.3301	63.78855	54.47122	55.60745	55.84727	56.71533	64.63824	69.12201	60.83008	55.87741	59.20781	65.3686	56.73245	60.52811	60.54106	62.76728
Tysnd1	10.30758	8.31353	9.57787	6.85144	6.78243	5.90932	7.39155	9.72761	7.28278	8.16814	7.58022	8.45536	8.37883	7.24172	7.89514	9.12281	9.04351
Aifm2	6.57783	6.86316	6.60535	6.67918	6.55803	6.40733	4.68223	6.30928	5.7929	6.40409	5.62373	5.1495	6.12926	5.64912	5.07476	4.44155	5.62778
H2afy2	20.88415	19.64843	18.67844	17.03638	16.06132	17.9479	21.9132	19.59466	15.37313	33.05424	33.0368	32.95203	40.67184	40.6169	38.64466	33.69192	33.88615
Mir5108	0	0	0	0	0	0	0	0	0	0	0	0	0	0.09891	0	0	0
Col13a1	0.50974	0.36465	0.43389	0.16865	0.32975	0.18869	0.0057	0.50419	0.33626	0.27138	0.31624	0.31703	0.26129	0.22801	0.2435	0.38681	0.43892
2010107G23Rik	9.29688	7.60071	8.06804	6.41939	7.62447	6.18976	13.66037	8.33622	7.78671	7.1443	9.14965	8.2057	7.42434	7.36437	6.71486	8.81514	8.39285
Neurog3	0	0.02971	0	0	0	0	0	0	0	0.41974	0.90993	0.90176	0.42404	1.16665	0.82464	1.97618	1.08098
Tspan15	0.20694	0.33031	0.49471	0.27322	0.36203	0.32192	0	0.47117	0.62041	1.52313	2.25159	2.45953	1.38059	1.73132	1.57426	3.19877	2.40556
Tacr2	0	0.01267	0	0	0.01379	0.0145	0	0	0	0.34804	0.24833	0.51567	0.32156	0.4869	0.50528	0.60358	0.64392
Hk1	22.54489	17.50283	19.52526	19.57562	18.97096	17.62089	16.50299	15.35695	24.03162	19.62474	19.03801	19.92395	19.02776	17.44275	18.06103	20.63513	22.63813
2210417K05Rik	0.47451	0.45031	0.92669	0.61399	0.68415	0.19459	0	1.04322	0.59936	0.42032	0.6142	1.10991	0.46289	0.70146	0.72444	0.12319	0.59139
Hkdc1	0.02035	0	0.01605	0	0	0	0	0	0.00338	0.56208	0.93998	0.49355	0.29547	0.71025	0.53913	0.69011	1.0229
Supv3l1	10.63987	10.25789	9.86539	11.54768	10.0841	9.25704	9.76942	9.17927	11.46878	10.32268	9.58775	10.61013	10.44931	11.0961	11.38293	10.50512	10.24036
4930507D05Rik	0.09071	0.125	0.03692	0.03974	0.09291	0.08554	0	0.04521	0.01584	0.12987	0.1775	0.25523	0.19175	0.13117	0.08271	0.15852	0.21418
Vps26a	22.40186	22.28142	19.33226	19.78546	19.86239	19.00601	26.71358	20.54394	26.94541	20.80196	21.37086	21.07761	21.08814	19.67443	19.68587	25.47887	23.45355
Srgn	19.37844	34.23783	33.78789	14.90205	16.59667	15.6797	13.46226	21.15086	24.20417	464.00896	636.19816	592.26194	494.19912	490.42115	467.45161	668.23453	676.16637
2510003E04Rik	20.71504	19.21204	21.09339	18.49217	21.11706	16.62295	21.77158	24.04044	22.03613	15.95152	14.48543	15.25453	14.85523	15.38909	15.03112	16.36669	17.66777
Ddx21	17.46559	15.84993	15.6913	14.65718	14.38902	13.71134	9.38836	12.68693	14.43036	21.9096	21.7475	20.90013	23.55567	21.75743	22.71221	23.08901	22.58824
Ddx50	34.27585	36.39642	34.68932	36.21377	34.79276	35.49902	45.10377	38.17188	44.03001	31.50373	28.91804	30.58807	32.6996	31.10191	31.92778	32.22439	30.19528
Stox1	2.84614	2.55448	2.90151	4.93388	4.06271	3.52839	1.99762	3.43541	2.18345	8.61619	8.20178	8.47934	11.14403	10.21664	11.24721	8.37185	9.10217
Ccar1	19.01259	21.26501	21.72071	23.55075	22.05882	21.37434	20.59768	24.33221	24.2451	21.94441	24.51894	23.81735	23.46244	24.52344	24.79052	28.24159	25.54576
Snord98	2.02346	3.35542	1.95143	4.11593	3.34685	5.23379	0	5.36206	0.20108	2.71162	2.27483	2.17652	2.83326	4.2721	2.30407	5.89619	3.52706
Tet1	1.53519	1.71378	1.83751	2.07313	1.75757	2.22232	1.87691	1.66156	1.9242	2.44399	2.27256	2.20911	2.37285	2.24101	2.43782	2.52865	1.95847
Slc25a16	9.8876	9.9876	9.37844	9.46342	9.50875	9.99786	8.86618	11.4613	13.58424	9.84716	9.0661	9.16425	8.92013	9.10747	9.5681	11.23565	11.49022
Dna2	0.4793	0.45575	0.72704	0.34471	0.41821	0.49857	1.03992	0.30898	0.86295	0.91394	1.25682	1.07509	1.05127	1.50487	1.02128	1.16759	1.07632
Rufy2	5.65396	6.98475	7.3456	7.56044	8.06031	7.63961	10.96994	7.46134	7.6896	4.88908	4.45698	4.66498	3.67218	4.3974	3.74522	4.64551	3.86001
Hnrnph3	43.79977	42.60942	48.95875	47.11335	43.62581	34.63473	45.06705	68.92082	50.36238	30.00388	24.66994	31.7964	31.94393	32.94913	29.96033	37.18146	35.828
Pbld2	0.70475	0.97507	0.97035	1.08559	1.01025	1.10951	2.13387	0.92829	1.24543	1.28606	1.83998	1.57962	1.16842	1.1384	1.13888	1.54447	1.71548
Pbld1	0.09466	0.05542	0.17959	0.04389	0.079	0.0838	0	0	0.02265	0.11372	0.2476	0.23552	0.08466	0.16306	0.06904	0.19226	0.27668
Atoh7	0	0	0	0	0	0	0	0	0	0.11659	0.10746	0.03429	0	0.06719	0.30289	0.08112	0.11539
Mypn	0.02176	0	0	0.00175	0.00297	0	0	0	0	0.22145	0.1801	0.29945	0.23106	0.16743	0.34636	0.38549	0.35222
Herc4	10.89078	12.33461	11.56932	10.97828	10.79719	11.16212	11.6121	14.71797	11.85824	11.07571	12.18496	10.60882	10.99043	10.88171	11.00257	12.61151	11.20571
Sirt1	10.638	11.42251	11.98146	12.4623	12.86323	13.94816	13.2655	12.3857	15.1001	37.13072	48.86877	46.16539	33.79345	35.76089	36.53898	61.54668	53.73365
Dnajc12	3.68664	5.30089	4.61075	2.33683	1.81144	1.98079	5.6902	5.71151	3.82232	5.85829	6.73635	6.47759	4.56046	5.78452	5.77565	10.77429	9.50747
Ctnna3	0.20089	0.22966	0.11974	0.17014	0.04288	0.06052	0.14895	0.25058	0.25696	0.2618	0.39133	0.21794	0.18366	0.29063	0.20137	0.24806	0.49738
Lrrtm3	0.14507	0.22987	0.19699	0.10973	0.19867	0.07199	0	0.04407	0.02644	0.1304	0.10055	0.12937	0.12349	0.36663	0.20273	0.35128	0.25435
1700023F02Rik	0.12296	0.08041	0	0	0.08032	0	0	0	0	0.13324	0.49445	0.13327	0	0.4241	0.03787	0.34169	0.2567
Reep3	22.00651	19.94569	19.25739	19.81217	18.00534	19.65167	16.42592	18.41729	22.91185	29.3902	29.03228	26.78717	30.78642	29.21748	30.85317	29.64709	29.99207
Jmjd1c	22.68198	23.78394	22.79356	25.32079	22.67475	25.39058	20.98368	19.66981	22.69348	27.93047	27.195	26.99981	28.46615	30.06048	33.14916	26.54377	23.89979
Nrbf2	4.23039	4.12649	4.38628	3.16073	3.91631	3.55406	3.93394	5.53254	3.69289	6.72653	7.55063	6.9592	7.24201	8.26996	9.0969	9.72158	8.51207
Egr2	8.52355	4.12866	5.52477	10.74472	10.93421	10.47844	4.63227	4.39206	2.55561	27.00839	20.43253	20.59298	21.28465	25.07957	27.33585	15.80223	16.43239
Ado	6.8411	6.65665	6.89872	4.84496	4.7096	5.24255	9.32409	7.7851	8.18045	7.62991	6.73788	7.2309	7.06557	6.38212	6.66551	8.71686	9.08154
Zfp365	5.24519	3.61	3.57391	3.56188	3.88744	3.48343	2.52917	2.62623	5.15639	3.21413	3.13576	2.96599	3.01169	3.04574	3.06203	3.32494	3.45446
Rtkn2	0.23589	0.2336	0.36723	0.31461	0.19621	0.36889	0.61851	0.10627	0.21169	0.77379	0.89267	1.02675	0.57661	0.78197	0.80184	1.0449	1.02839
Arid5b	12.65305	10.8764	9.82925	14.48094	13.62076	14.35583	9.34797	10.52798	12.30645	13.1182	11.88858	11.29774	11.58032	13.15061	15.66157	10.73363	9.75489
4930545H06Rik	0	0	0	0	0	0	0	0	0	0	0	0	0	0.03817	0	0	0
1700040L02Rik	0.4465	0.26302	0.26113	0.21918	0.22483	0.23768	0	0.74189	0.34976	0.98037	1.48687	1.49711	1.23319	1.66486	1.0345	1.50282	1.81983
Tmem26	0.01674	0.03377	0.04314	0.02022	0.05509	0.09738	0.15474	0	0.09544	0.22179	0.1477	0.10936	0.27702	0.24404	0.27142	0.63695	0.39995
Rhobtb1	2.84166	3.24332	2.92374	2.45037	2.21476	2.38145	1.17904	2.47643	2.66898	5.08737	5.84429	5.43757	5.04699	5.14348	4.94567	5.43202	5.4889
Cdk1	0.95094	0.90801	1.46039	0.33677	0.40512	0.75675	1.10691	0.58983	1.13699	5.72607	6.29144	6.31132	6.58013	6.93223	6.0043	8.67175	8.52271
Ank3	19.97933	18.73801	17.15574	20.1587	17.26802	17.55001	16.43237	18.79778	19.23072	12.35493	9.93093	10.94537	12.29311	12.66997	13.43336	10.79338	10.12657
Ccdc6	20.86844	19.33226	19.21449	17.34607	16.39494	16.14378	17.43747	17.5106	17.90607	14.02401	12.48254	13.41297	13.07154	13.42057	13.33967	13.10708	13.51185
2310015B20Rik	0.78132	0.93968	0.63057	0.65633	0.74495	1.37111	0	1.01994	0.6551	0.14598	0.28262	0.17414	0.13102	0.17679	0.09364	0.46158	0.25097
Slc16a9	0.89767	0.90894	1.14008	0.23941	0.4016	0.16946	0.80179	1.30225	0.53248	0.43028	0.95933	0.50096	0.37114	0.33357	0.22234	0.62959	1.04964
Fam13c	1.04741	0.70787	0.82632	0.92573	0.75457	0.70958	0.36562	0.97976	0.88614	0.14358	0.14837	0.23954	0.18585	0.28283	0.15503	0.46391	0.25384
Phyhipl	0.44173	0.27799	0.33514	0.35937	0.51688	0.31655	0	0.24408	0.75178	0.32089	0.49206	0.28475	0.25756	0.39402	0.33476	0.27748	0.45197
D630013N20Rik	0	0.01236	0.01429	0	0	0	0	0.09513	0	0	0	0.00489	0.01429	0.02097	0.01216	0	0.00666
Bicc1	4.66767	3.35428	2.92986	6.05764	5.15334	4.63857	4.02659	3.20104	5.27964	1.47661	0.77649	1.00472	1.42858	1.1656	1.42337	1.01384	0.80254
C730027H18Rik	0	0	0	0	0	0	0	0	0	0	0	0.01315	0	0	0	0	0.00582
Tfam	11.87979	10.82634	11.10067	10.40438	10.23988	10.12944	10.90784	12.34074	12.29402	14.31769	13.95013	13.33354	14.09233	13.96338	14.87255	12.78704	13.65444
Ube2d1	16.6305	15.59174	17.3483	16.77512	15.78203	13.67821	20.90879	20.07432	17.22151	16.45856	16.11352	15.724	16.60869	14.77859	14.49916	16.27781	15.32889
Cisd1	24.68941	22.11867	24.05605	17.91441	18.10679	17.49233	28.80468	25.38879	26.56187	26.98772	28.62559	25.60935	25.41125	23.99496	22.54286	29.02409	31.03922
Ipmk	5.29404	5.19741	4.9053	7.264	7.1553	7.65463	5.5476	6.13089	6.71542	6.0501	5.55678	6.00719	5.80142	6.18974	6.34895	6.71404	6.58632
1700049L16Rik	0	0	0	0	0	0	0	0	0	0	0	0	0	0	0	0.01532	0
Zwint	12.91724	13.75233	15.25133	14.52969	12.29337	12.46951	25.2922	13.7416	10.70291	14.80277	15.85421	16.19505	13.78467	13.7046	14.19267	16.49505	15.43328
A330049N07Rik	0.02581	0.10619	0.03594	0.06821	0.06864	0.04126	0.35264	0.35133	0.03654	0.22792	0.35124	0.17856	0.06767	0.24961	0.15263	0.33291	0.27052
Pcdh15	0.14748	0.19989	0.19282	0.07363	0.06087	0.06716	0.74609	0.30316	0.07348	0.60219	0.7345	0.75743	0.65228	0.93761	0.82816	0.94204	0.7916
Rtdr1	0	0.00316	0	0	0	0	0	0	0	0.10394	0.02553	0.14619	0.03586	0.02418	0.02142	0.01035	0.11633
Gnaz	0.77669	0.72887	0.37791	0.51768	0.48561	0.34543	0	0.35559	0.49029	0.37124	0.24102	0.33962	0.2177	0.28603	0.32579	0.60344	0.37961
Rab36	2.80014	2.61741	2.39014	2.68477	3.01763	2.59398	1.9694	2.2886	2.87318	2.04118	1.57294	1.85754	1.30902	1.94767	1.77316	2.24751	1.66497
Bcr	22.08919	19.75395	18.6375	19.38506	19.0085	18.2132	21.72	18.88608	20.44984	23.47356	18.34355	18.92918	21.56266	22.90935	23.10782	19.84438	18.96541
Specc1l	25.51845	23.30668	21.75673	24.48363	22.86324	22.49912	27.07412	21.9156	27.80904	20.07758	17.35348	17.42131	18.32342	19.2759	19.04591	19.95472	20.55338
Adora2a	15.08442	13.11989	13.88639	8.17663	8.07235	8.16617	12.91602	15.57948	8.67657	14.75261	15.12614	14.76409	15.96554	14.24447	14.13769	13.69023	14.76171
Gm5779	0.11082	0.12582	0.10833	0.16892	0.25384	0.50557	0.02823	0.01552	0.13332	0.46469	0.59339	0.73791	0.57721	0.68089	0.65679	1.32998	0.51351
Upb1	12.42538	9.26608	10.91877	10.88276	9.84079	9.0174	5.04156	7.86783	14.17609	3.2752	2.63104	3.18697	2.68367	2.7576	3.56468	5.46453	4.39542
4933407G14Rik	0.06689	0	0.02471	0	0	0.04588	0	0	0	0	0	0.02433	0	0	0	0	0
Gucd1	8.36162	7.04082	8.13498	6.17737	6.98744	7.985	8.58985	9.77564	8.07118	12.22122	12.76244	13.09628	12.2284	11.09915	11.17036	14.62607	14.417
Snrpd3	71.51574	70.10661	72.31574	62.01148	62.89507	52.01016	37.00877	61.15824	57.53302	77.56884	83.91368	78.16208	90.01775	81.82398	79.01685	70.57322	71.07389
Fam211b	7.94295	8.852	6.21929	5.3962	5.57256	5.53873	13.24882	10.32758	6.88974	4.3019	3.747	2.67146	2.6276	2.67364	2.9796	2.50978	3.16817
Ggt1	0.75328	1.2322	1.04314	0.26865	0.49449	0.69897	0.36176	1.80314	0.56923	1.63721	1.79788	1.98144	1.19094	1.53783	1.41572	2.13983	2.28901
Ggt5	16.24233	17.28065	16.50073	13.89733	15.10742	12.95815	16.59543	19.30534	11.26927	47.6902	49.92479	46.69331	65.74831	57.678	57.26562	34.34469	41.50201
Susd2	4.95311	4.33814	4.46655	2.98894	3.05314	3.25279	2.63091	3.07331	4.59999	20.30551	21.88783	20.68103	20.81181	21.04035	22.25412	18.25581	18.94133
Cabin1	12.99402	12.49789	14.14406	12.61343	12.27705	12.48212	10.18439	11.3392	10.43463	15.12417	14.77286	15.0627	14.31448	15.35056	15.14124	13.75043	13.33105
Ddt	34.33834	37.17775	37.76518	31.75006	35.98602	27.67505	49.32781	36.44022	30.50811	34.33321	37.56163	41.65663	36.92198	35.24992	35.62309	41.51769	43.76922
Gstt3	25.8162	22.81813	22.14034	24.60687	25.5022	22.80265	22.43471	19.36606	26.98012	22.25922	26.65668	26.11028	24.35255	21.99971	23.81538	26.30798	27.47447
Gstt1	32.13524	28.61391	31.64125	27.31368	32.31053	30.02128	33.63639	25.36805	33.88778	19.44969	21.55963	22.46904	22.75661	17.64268	18.35192	21.49928	24.46205
Gstt4	0	0	0.06475	0	0.02958	0.02818	0	0	0	0.27109	0.12968	0.42649	0.1054	0.29377	0.32979	0.28159	0.42129
Gstt2	11.1156	9.90936	10.00263	9.00183	9.58968	9.19828	11.19243	11.89774	8.8428	13.93284	16.26119	17.06795	15.70342	15.88642	15.39209	16.74194	19.8565
Mif	94.18246	86.9915	98.06267	70.65973	71.37156	60.24515	81.34357	70.91883	60.67844	95.3991	88.80911	101.64886	106.36964	103.23657	99.58616	80.76218	94.42892
Derl3	1.02005	0.78116	1.33738	0.89409	1.43806	0.95188	0	0.86274	1.6533	2.78587	3.26716	3.55005	3.0741	4.00556	3.24463	3.21238	3.49822
Smarcb1	48.16807	48.58729	51.13238	39.39492	41.4982	35.97734	51.84385	48.0854	39.23563	48.2717	47.01921	48.91683	47.67515	48.59297	47.69064	44.21122	44.23777
Mmp11	5.76062	5.32096	6.75048	4.15151	4.19034	3.16211	5.67221	5.33081	6.72674	7.0099	6.04657	6.09929	6.11408	6.78078	6.26113	5.01014	6.30858
Chchd10	7.19923	9.06791	9.16612	5.16653	5.69598	4.49926	13.38927	14.69241	7.53681	9.80759	13.04573	14.65819	10.31392	11.59036	9.15145	20.51356	20.0563
Vpreb3	0.07214	0.03729	0.05022	0.05344	0.05042	0.3131	0	0	0.08205	0.84968	0.64549	0.87778	0.50653	0.81367	0.82869	1.06254	1.13326
Gm5134	0.10897	0.28192	0.27351	0.05798	0.07822	0.21232	0	0.18594	0.09926	0.44501	0.3226	0.33136	0.22821	0.20351	0.27597	0.26174	0.23612
Zfp280b	7.9442	7.96069	7.69598	5.29122	6.24548	7.00069	6.93308	7.08365	7.23409	11.46138	10.19914	8.93829	7.4053	8.71768	8.70266	6.74362	6.66709
Slc5a4b	0	0	0	0.0008	0.0184	0.00085	0	0	0	0.08386	0.03612	0.05435	0.04726	0.06538	0.09034	0.19002	0.06903
Slc5a4a	0	0	0	0	0.01515	0.01553	0	0	0	0.04034	0.03031	0.01577	0.01951	0.04263	0.01311	0.05944	0.06247
Prmt2	20.95543	19.5275	18.47999	18.93516	17.20454	15.80562	24.16827	18.48301	18.93935	13.65627	13.25569	15.17518	15.67621	14.45258	13.98609	13.75351	15.6202
S100b	0.09688	0.06767	0	0.11253	0.11855	0.02178	0	0	0	0.30518	0.89245	0.6777	0.40957	0.49239	0.2804	0.49978	0.48889
Dip2a	9.53745	9.06684	9.01077	7.99507	7.90352	7.80614	9.93719	7.57206	8.87848	7.40667	7.09076	7.13055	6.76407	6.66969	6.34192	6.9671	6.87147
Pcnt	6.95208	6.56346	7.01852	8.60483	7.31309	7.2154	7.41735	5.78649	7.16122	6.56573	5.88058	6.21718	6.14671	6.94514	7.01998	6.05141	5.92359
1700094J05Rik	0	0	0	0	0	0	0	0	0	0	0.02735	0	0	0	0	0	0
2610028H24Rik	0.10642	0.1	0.14158	0.56832	0.20187	0.06238	0	0.08274	0	0.61205	0.5249	0.84939	0.45842	0.26151	0.63959	0.43833	0.86487
Ybey	1.0419	0.95218	0.76944	1.00327	1.11653	0.86071	1.21956	0.9243	1.0205	1.02413	1.07691	1.17178	0.86854	0.93461	1.02325	1.22311	1.01662
Mcm3ap	12.46243	11.02487	11.88683	10.8686	10.75879	10.95306	8.93061	10.77909	10.6254	11.20327	10.52082	11.71211	12.09321	12.38996	12.17187	11.68095	10.49158
Lss	9.46915	8.96712	7.86778	11.21657	11.92245	11.64873	7.93662	7.24848	8.02009	5.75698	6.18591	5.74427	5.53342	5.58219	5.9656	6.52963	5.57453
4930483K19Rik	0.59124	0.90368	0.66768	0.86706	0.87123	1.28804	0.39514	0.33301	0.616	0.18888	0.26138	0.36902	0.17794	0.39173	0.57289	0.28781	0.43443
Spatc1l	0.0726	0.07424	0.08234	0.14376	0.09193	0.13951	1.16019	0	0.0199	0.04716	0	0.02307	0.0538	0.02216	0.07822	0.03052	0.0359
Ftcd	0.05826	0.08037	0.02051	0.01162	0.04871	0.12114	0	0	0.06955	0.10072	0.10054	0.14204	0.16881	0.1224	0.17449	0.20555	0.21865
Col6a2	81.43974	59.33997	67.92928	44.01356	46.88074	44.42844	19.52699	20.87004	39.77212	286.6894	220.76997	240.79131	279.86601	208.85769	231.25139	140.53071	188.60552
Col6a1	113.09645	101.69002	108.43703	90.10858	92.73278	88.15659	43.5902	45.34188	69.05511	318.4669	251.21455	269.12676	328.10749	267.4721	283.59693	175.40249	233.25377
Pcbp3	3.41919	3.52717	3.25078	1.60815	2.07263	1.66183	2.2461	3.40215	1.9636	3.73699	3.58473	3.52415	3.36501	3.99546	2.97142	3.22631	4.32556
Gm10787	0	0	0	0	0	0.02114	0	0.00312	0	0.01649	0.03943	0.0594	0.03693	0.01896	0.0569	0.04397	0.01657
Slc19a1	4.35538	3.3941	3.94806	2.94363	3.19509	2.78201	1.6566	2.98534	3.83535	3.13852	2.93636	3.04425	3.19111	2.87011	2.56814	2.76864	2.59463
Col18a1	107.14272	90.28238	84.73719	78.21733	82.9192	76.5051	80.10462	72.80054	88.36573	43.09964	35.72967	36.28254	53.04471	50.92198	51.40448	31.2224	34.16908
Gm10941	0.91922	0.37912	0.97756	1.2134	0.47861	0.50152	0	1.13741	0.38711	0.28781	0.62402	0.3396	0.54927	0.57608	0.54726	0.07682	0.22672
Pofut2	27.48703	25.21546	26.43113	23.55953	22.09384	21.80777	27.64886	20.15867	26.96393	21.27298	17.91377	19.67906	20.87541	20.20738	19.58663	17.0147	18.08744
Adarb1	5.72095	5.46406	5.43654	6.96815	6.80862	6.3607	7.1589	5.19728	5.77103	1.23266	1.67401	1.60322	1.8848	1.99081	1.75207	1.79003	1.61736
Gm17769	0.35411	0.45873	0.43309	0.54767	0.52802	0.53024	0	0.92498	0.78042	0.1101	0.20496	0.21584	0.19884	0.20496	0.17718	0.08366	0.13437
Fam207a	17.0281	14.13616	14.08788	12.53303	12.70793	10.89841	15.31025	14.90235	14.08687	12.94718	12.70725	12.93952	13.24714	12.97424	13.27958	13.67024	14.44271
Itgb2	2.41339	3.63354	6.00189	2.16583	1.28526	1.84415	3.07571	3.04555	1.9017	0.9254	1.83605	2.25433	1.6135	1.11632	0.85013	1.69016	2.21348
Pttg1ip	104.11028	84.38125	86.82881	78.46513	82.19187	75.34591	92.35644	79.97436	95.84277	63.78172	50.80404	54.93862	66.11552	57.9275	60.14325	62.34497	66.77905
Sumo3	39.08925	32.52731	32.75953	31.34635	33.78096	30.56439	31.7182	31.25218	42.31828	30.44227	28.3012	30.00408	34.36335	33.27737	31.96029	32.81767	38.58941
Ube2g2	20.93234	18.53851	18.4942	17.86912	17.13426	14.50505	20.89876	15.63942	15.04767	23.03657	22.41912	22.11674	23.85449	23.19136	23.25029	19.54834	22.69043
Mir1930	0.23795	0.21961	0.41241	0.70524	0.53001	0.4386	0	0	1.4182	0.38117	0.39311	0.7604	0.17187	0.29148	0.13468	0.01307	0.16687
Gm19402	0	0	0	0	0	0	0	0	0	0	0	0.03814	0.03605	0.01841	0	0	0
Gm10272	0	0.07865	0	0	0	0	0	0	0	0.15811	0.35917	0.02777	0.13927	0.09366	0.06734	0.05867	0
Gm10024	0	0	0	0	0	0	0	0	0	0.10863	0	0.1275	0	0.10669	0.14053	0.2705	0.07143
Gm10142	0	0	0.08676	0	0	0	0	0	0	0	0	0.0731	0.04017	0	0.08237	0	0.18167
Krtap12-1	0	0	0	0	0.04617	0	0	0	0	0	0.02332	0.04553	0	0	0.06724	0.10553	0.01045
Gm10100	0	0	0	0	0	0	0	0	0	0	0	0	0	0	0	0	0
Gm3238	0	0	0	0	0	0.02373	0	0	0	0	0	0.02204	0	0	0	0	0
Gm19668	0	0	0	0	0	0	0	0	0	0	0	0	0	0	0	0	0
Gm2696	0	0	0	0	0	0.03458	0	0	0	0	0	0	0	0.01408	0	0	0
Krtap10-4	0	0	0	0	0	0	0	0	0	0	0	0	0	0	0.02971	0	0
Krtap10-10	0	0	0	0	0	0	0	0	0	0.08478	0.29381	0.08891	0.07007	0.02577	0.08876	0.22147	0.16856
Gm10318	0	0	0	0	0	0.02564	0	0	0	0	0	0.07615	0.03277	0	0	0	0
Gm3285	0	0	0	0	0	0	0	0	0	0.06302	0	0.02324	0	0.02221	0	0	0
1700009J07Rik	0.01447	0	0.10664	0	0.03406	0	0	0.24982	0	0.12764	0	0.03359	0.12126	0.03986	0.11965	0.01396	0.15092
Lrrc3	2.87669	2.2795	2.52789	1.64967	1.82495	1.82487	2.16729	1.55308	3.23904	2.66555	2.62015	2.39326	3.85473	3.02429	2.61828	2.54362	2.93302
Trpm2	1.85358	1.35669	1.72025	1.42845	1.24207	1.06592	3.16803	1.92292	1.82622	2.35681	2.20376	2.22293	2.64671	3.02826	2.73813	2.62941	2.49244
1810043G02Rik	14.24819	13.97416	15.13555	14.96391	15.57914	14.47843	11.12419	14.94742	11.72803	9.32729	7.81085	8.54388	10.34557	10.8182	10.39796	8.57224	9.48515
Pfkl	23.9956	20.28594	21.65489	17.39793	18.1233	14.68329	22.40195	16.85961	19.5089	22.01911	21.38508	23.7188	24.94979	25.22205	23.78671	21.75406	24.9879
Aire	1.05707	3.65251	2.75059	0.45313	0.70731	0.57635	1.01362	0.92109	4.3207	143.94076	198.05183	187.9751	132.01246	209.1122	167.56313	210.65961	166.12229
Dnmt3l	0.1692	0.20051	0.35527	0.21475	0.11677	0.10217	0.00072	0.36973	0.20331	4.90634	6.4804	5.33473	5.36862	6.52594	5.53493	7.82682	7.56344
Icosl	14.12448	13.0586	14.78618	17.9046	17.51299	16.85292	11.87573	10.11508	27.16202	59.15935	76.85636	75.07929	69.33212	86.1469	73.21139	74.95761	76.47566
D10Jhu81e	39.79491	32.62842	34.48537	31.94448	31.70842	24.40811	38.41084	30.68799	33.6826	28.1738	26.97644	29.72896	32.28765	29.53401	29.93151	29.43087	30.06445
Pwp2	8.09787	7.6695	7.39762	6.86344	6.76416	6.59161	8.67935	5.98351	7.42359	7.19747	5.90088	6.47187	6.84925	6.77126	6.90736	6.62893	7.06855
Trappc10	20.94889	20.00805	19.67167	21.3875	20.25225	20.23003	17.15992	17.08291	20.92554	23.05006	22.56018	23.42563	25.27816	25.69445	25.68183	25.12982	25.08815
Agpat3	45.8097	53.31794	49.27933	26.61311	30.07854	26.88635	55.72337	61.85644	37.18471	29.7902	29.85842	28.59301	29.36953	30.31811	29.52237	31.55339	32.95959
Rrp1	96.72788	90.87945	93.39842	86.1797	85.39608	78.06101	90.39171	75.50383	73.46146	78.97454	79.26798	80.95277	86.69034	80.57921	78.81526	71.00684	75.94644
Cstb	512.9592	568.70776	486.93175	203.02457	240.03173	205.26311	707.96014	779.3998	369.05488	292.54143	295.56815	301.21481	301.13042	263.60443	256.12387	285.66812	335.56266
Pdxk	20.24779	16.67121	17.40209	15.13105	15.0165	13.89818	14.11835	16.07791	20.67494	7.84365	6.82879	6.83378	6.766	5.54746	5.97438	8.86199	8.17539
Ilvbl	19.5613	18.95955	18.43583	14.51621	16.35685	13.40633	19.33666	17.59422	14.55145	17.24815	16.52166	17.2365	16.47338	16.88501	15.23446	17.19371	19.1275
Syde1	14.41888	12.64239	13.13539	14.56127	15.73676	14.92463	15.22799	12.65383	15.36864	7.27323	5.8672	6.13179	6.7813	6.86306	6.84889	6.15006	5.55201
Olfr1357	0	0	0	0	0	0	0	0	0	0.05466	0.13464	0.05307	0.01031	0.0253	0	0	0.01332
Casp14	0.05546	0.04896	0.10626	0.02921	0.14472	0.06964	0	0.06038	0.14272	0.71672	1.06367	0.84542	0.77275	0.54929	0.41035	0.98172	1.26718
Ccdc105	0	0	0	0	0	0.02317	0	0	0	0.03672	0.07269	0.01787	0.03387	0.03881	0	0.06366	0.13268
Slc1a6	0.07118	0.08516	0	0.08141	0.04397	0.01606	0	0	0.21383	0.07906	0.11949	0.05827	0.06011	0.05119	0.08291	0.08527	0.07793
Olfr1356	0	0	0	0	0	0	0	0	0	0	0	0	0	0	0	0	0
Olfr1355	0	0	0	0	0	0	0	0	0	0	0	0	0	0	0	0	0
Olfr1354	0	0	0	0	0	0	0	0	0	0.01448	0	0	0	0	0	0	0
Olfr8	0	0	0	0	0	0	0	0	0	0	0	0	0	0	0	0	0.01707
Olfr1353	0	0	0	0	0	0	0	0	0	0.02504	0	0.03644	0	0	0	0	0
Olfr1352	0	0.02436	0	0	0	0	0	0	0	0	0	0	0	0	0	0	0
Olfr1351	0	0	0	0	0	0	0	0	0	0	0	0	0	0	0	0	0
Olfr57	0	0	0	0	0	0.06153	0	0	0	0	0	0	0	0	0	0	0
2610008E11Rik	14.58329	14.55871	14.45624	17.35291	16.54514	17.0111	19.46395	16.88454	20.82474	10.92415	10.46077	10.23018	10.75319	10.84078	11.2309	10.95399	10.60541
Vmn2r80	0	0	0	0	0	0	0	0	0	0	0.03623	0	0.01041	0	0	0	0
Vmn2r81	0	0	0	0	0	0	0	0	0	0.00948	0	0	0	0.0045	0.00987	0	0
Vmn2r82	0	0	0	0	0	0	0	0	0	0	0	0	0	0	0	0	0
Vmn2r83	0.01108	0	0	0	0	0.03771	0	0	0	0	0	0.01177	0.01118	0.01137	0.01038	0	0
Ppap2c	15.3385	13.64333	15.08017	11.41836	14.38212	11.50516	10.32899	10.96879	12.12301	16.91883	15.87298	18.02226	19.55217	16.02474	17.23489	15.0699	16.94764
Mier2	11.12022	10.56194	11.30678	10.49109	10.55811	9.75928	7.49324	10.48655	10.17178	9.07844	8.00651	9.64298	9.5087	9.85144	8.71008	7.2991	7.47744
Theg	0	0	0	0	0	0	0	0	0	0.14023	0.43253	0.29288	0.09177	0.43304	0.16175	0.22953	0.41435
C2cd4c	0.01686	0	0	0	0.02277	0	0	0	0.01485	0.00934	0.05044	0.07235	0.02578	0.0304	0.01986	0.03619	0.00672
Shc2	1.16457	1.13805	1.08533	0.8909	0.89557	1.05725	0.73425	0.64538	0.24683	1.61885	1.22043	1.54121	1.33576	1.15204	1.45519	0.7648	0.84236
Odf3l2	0.53314	0.46074	0.39013	0.20515	0.50966	0.5609	3.2309	0.08886	0	1.04897	0.72506	0.95464	0.55539	0.92102	0.8652	1.07907	0.78431
Madcam1	0.02015	0.02014	0.02506	0	0.00724	0	0.01898	0	0	5.88845	8.35188	6.68629	5.82621	8.59015	6.38652	7.7385	8.75144
Tpgs1	17.64058	13.49096	16.49522	12.78567	11.13157	8.48436	7.57158	14.35602	12.1082	17.19731	16.14643	20.13577	18.52938	16.06118	15.76997	16.01559	19.66702
Cdc34	15.51172	14.28138	16.15682	10.86449	11.04501	11.00025	10.78223	14.89309	13.45323	19.06914	18.16195	19.70372	20.33484	20.04281	19.88013	16.5911	21.85645
Gzmm	0.9461	0.81175	1.26155	0.75399	0.9386	0.91279	1.17382	0.52736	1.02963	1.15836	0.84931	1.00165	0.79968	0.67508	0.90907	0.71926	0.65907
Bc1	0.03447	0.00784	0.04638	0.1026	0.0096	0.11829	3.22129	0	0	0.10965	0.08361	0.0634	0.01598	0.04849	0.05166	0.1034	0.0611
Bsg	177.14255	149.5915	153.33103	122.37599	129.28298	109.66646	152.95332	142.12421	150.01643	116.22449	108.43141	120.98521	120.83359	107.28303	111.08438	126.30512	140.2681
Hcn2	0.51957	0.43639	0.56204	0.10571	0.13467	0.15351	0.39522	0.40592	0.0992	0.55674	0.50418	0.5364	0.23575	0.41774	0.31439	0.41054	0.47312
Polrmt	8.48949	7.35214	8.03559	6.84709	6.97193	7.43686	8.19765	6.58729	6.48492	7.06089	6.80576	7.33779	7.2033	7.45361	6.8986	6.62886	6.88378
Fgf22	0.22702	0.05819	0.04315	0.02124	0.0955	0.08341	0	0.23841	0.11618	0.04084	0.20963	0.00663	0.05905	0.01176	0.06583	0.16895	0.12736
Rnf126	23.05188	21.23626	24.07264	17.28082	18.00129	15.8562	21.67168	21.60527	15.37388	23.15964	21.51841	23.78677	21.50949	22.02881	19.29359	17.71451	16.86161
Fstl3	3.88566	1.65368	2.92653	1.34174	1.25473	1.16599	1.02784	1.54179	2.16387	2.14384	2.17113	2.68254	1.85567	1.89261	1.84295	1.2989	2.57099
Prss57	0.05149	0.13965	0.18186	0.08833	0.04064	0.08545	0	0.05554	0.07622	0.08947	0.03963	0.26427	0.09352	0.11533	0.06655	0.00009	0.28705
Palm	15.87181	11.55079	14.12927	10.6393	11.0922	9.39423	10.31443	9.64924	14.10979	7.50003	5.55239	6.0969	6.77088	6.21756	6.32896	6.08798	5.16458
9130017N09Rik	24.96329	23.16509	22.67322	20.60222	18.59068	17.87911	12.26243	16.21157	22.47951	40.40702	42.944	44.36738	43.86501	35.02438	35.39409	40.13176	44.30661
E130317F20Rik	1.76343	1.25437	1.27637	1.21824	1.36328	1.26978	1.86349	2.3199	1.20857	1.8552	1.50362	1.53415	1.21863	1.37822	1.44141	1.26273	1.55142
Ptbp1	114.19689	105.30239	106.14124	102.94561	101.06619	92.22688	122.9808	97.24428	102.21893	106.68585	100.8928	105.5979	113.82199	118.83937	116.55592	112.06802	116.59224
BC005764	7.75129	6.51997	8.97121	8.51156	8.43784	8.06661	7.94216	7.11178	9.27136	3.11763	2.45501	3.26669	2.61539	3.34426	3.36735	2.46207	2.25791
Prtn3	0.30657	0.14639	0.41152	0.73445	0.20237	0.18414	1.30626	0.05863	0.57106	0.43287	0.54146	0.36185	0.40426	0.43625	0.34643	0.99403	0.76178
Elane	0	0	0	0	0	0	0	0.35791	0	0.06874	0.03691	0.03354	0	0.02309	0.08711	0.02968	0.03255
Cfd	0	0	0.03378	0	0	0.10674	0	0	0	0.23682	0.46797	0.13356	0.26622	0.15836	0.07529	0.17485	0.24057
Med16	21.62923	17.77882	18.19367	17.6665	16.64858	16.73093	18.02091	15.765	16.49694	15.3327	13.56005	14.28337	15.25271	15.18124	13.89889	12.92958	14.71587
R3hdm4	46.35707	42.58988	42.95872	35.93244	40.28385	33.96963	48.1258	42.36584	39.1581	41.10784	39.98278	41.02779	40.70708	39.76565	40.02597	43.14079	40.65082
Kiss1r	1.53145	1.52526	1.7457	0.9767	1.46181	0.70871	0.59157	1.84478	1.38115	0.70201	0.567	0.64363	0.62985	0.7267	0.45696	0.75896	0.46244
Arid3a	1.52955	1.42883	1.67114	1.36945	1.51669	1.61142	1.57536	1.82162	1.47689	1.64615	1.56902	1.59018	1.52637	1.67592	1.64752	1.44596	1.58377
Wdr18	12.70012	10.56636	12.07018	10.0112	9.17584	9.31514	9.33215	9.51943	10.48511	11.04377	10.07328	10.86454	12.23746	11.79158	11.00484	9.16402	11.52464
Grin3b	0.39032	0.37154	0.50326	0.2136	0.4878	0.27724	0.35524	0.32546	0.18073	0.48869	0.37388	0.48511	0.32945	0.46556	0.42483	0.49517	0.42161
Tmem259	48.53468	45.65203	54.54377	42.23532	44.77856	39.06761	40.47832	46.59379	40.38113	49.07827	44.51612	52.42878	47.27181	50.42543	45.14583	42.31748	42.56958
Cnn2	147.58528	127.40908	123.2311	107.29422	111.9312	110.1355	114.65799	112.27875	114.79652	134.12954	103.26266	105.34921	112.53285	119.76558	122.98083	92.01154	102.33407
Abca7	4.92757	6.24936	6.39841	4.46665	4.42909	4.83304	7.89905	5.34943	3.69332	16.84555	18.47522	18.51527	16.50466	19.87091	17.54011	17.0177	16.32545
Hmha1	3.1056	5.72972	11.78133	2.8335	2.53667	2.79751	5.98606	5.81995	4.62403	3.40498	4.9765	6.22572	4.29748	4.08491	3.21285	4.46934	4.49178
Polr2e	56.36528	50.19245	56.20643	46.5987	44.08015	44.5655	40.47835	45.18429	40.37251	46.53242	49.61618	50.7081	55.20336	49.81916	51.27289	41.31312	46.38536
Gpx4	45.72131	42.5152	49.45777	33.49456	36.89656	34.01386	35.11784	41.77497	34.74564	46.2175	50.81197	51.41317	57.7045	51.85288	49.56092	44.6189	51.1922
Sbno2	21.91111	24.19538	26.02533	22.47382	23.83782	24.58342	21.86038	21.98095	15.61176	59.41911	57.52401	59.7857	56.52923	68.46015	67.37161	48.34826	50.29838
Stk11	59.32611	55.62271	61.22456	52.59956	54.14034	45.1503	58.15573	51.9705	47.57581	56.77541	57.21758	61.4325	61.8667	61.71327	59.68128	54.49269	57.5966
Dos	26.45585	24.66234	28.92242	20.88377	21.80817	20.18567	20.57279	24.97878	23.56717	17.24815	14.98184	17.78604	19.60754	18.97486	17.20151	15.77484	15.61231
Atp5d	123.56488	102.8216	115.75851	78.18967	88.73397	63.1176	107.84758	101.88912	82.52094	98.11497	101.95215	110.55554	108.52349	105.58016	92.10635	102.54741	108.19359
Midn	36.00712	31.08014	34.06691	39.38739	41.12354	34.20431	32.71882	32.40023	26.52193	34.79691	31.91636	32.56864	34.91769	43.18847	43.71377	27.85951	28.45019
Cirbp	103.01359	88.07512	90.44536	105.67564	105.95811	105.827	96.1117	93.54971	107.39683	76.30498	72.31663	69.62099	73.45268	82.49883	81.15361	67.26919	75.54955
1600002K03Rik	12.91766	12.851	16.00518	14.1218	10.91513	13.48204	14.79002	21.71317	11.76954	11.67504	12.36272	13.19834	12.20602	10.95589	10.33493	11.65547	11.81166
Efna2	1.12253	0.99255	1.14968	1.23986	0.8164	0.9251	0	0.94286	1.0556	1.26628	1.50925	1.53734	1.85001	1.7588	1.68466	1.28476	1.61342
Mum1	11.47088	11.54409	13.32299	12.70481	13.19974	11.99556	9.08016	10.93224	11.1646	10.2045	10.22323	10.94023	9.87935	10.39804	9.0813	7.83741	8.40639
Ndufs7	76.66146	66.29977	77.61383	57.66744	63.76944	52.11948	59.4016	55.69113	51.65991	56.98962	56.33273	64.86086	61.69849	53.92703	53.90086	52.46298	51.60542
Gamt	8.52088	5.28499	6.69454	5.28706	6.0392	5.417	4.08352	5.72695	7.37721	2.4693	3.54511	2.57267	2.88771	2.18306	1.71466	3.34452	3.60352
Dazap1	29.35414	28.64038	31.01265	26.96604	28.94392	24.23379	39.24766	35.72127	29.49425	30.32372	30.05567	29.62948	33.4858	34.44414	33.8134	30.57723	30.99231
Rps15	832.2125	663.42155	804.7335	640.57319	664.67591	569.34001	554.69556	521.28522	600.34621	684.04377	652.12566	723.74824	805.58557	707.38845	701.02038	534.63362	626.70823
Apc2	0.59046	0.31338	0.45547	0.42169	0.33795	0.35281	0.12836	0.3826	0.56024	0.3146	0.47064	0.38297	0.41335	0.41646	0.41397	0.32569	0.32468
2310011J03Rik	19.0238	16.40398	17.67775	13.08051	13.74843	11.39166	17.07212	19.30778	16.73294	16.13345	15.72681	16.91443	16.60796	14.78104	14.34623	16.1725	17.18591
Pcsk4	1.66044	1.27023	1.68036	1.26312	1.49698	1.33934	1.31298	0.85718	2.25005	0.49929	0.60545	0.67704	0.66018	0.70867	0.48666	0.49533	0.41925
Reep6	0.94718	0.66826	0.97321	0.96439	0.64854	0.86667	0	0.7819	0.60608	1.05916	1.36137	1.27354	0.5656	0.84861	0.68719	1.45247	1.7478
Adamtsl5	1.807	1.36235	2.28463	0.85089	1.21677	1.29987	0.68387	0.7488	0.74108	1.361	1.23131	1.50704	0.68209	0.7162	0.43704	1.0283	1.22871
Plk5	0.01335	0.05356	0.09021	0.08028	0.044	0.06487	0	0.26826	0.089	0.25442	0.01452	0.26335	0.25852	0.32432	0.20247	0.26628	0.64635
Mex3d	5.9254	4.47965	5.14908	3.93996	4.06575	3.76406	6.14065	5.4437	5.17564	6.54071	5.00851	6.10741	6.40505	7.62752	7.10373	5.96449	6.74014
Mbd3	62.76981	55.7057	57.42848	49.42572	48.1901	45.93783	53.11085	46.12512	50.11668	50.92889	47.90444	52.32874	52.49953	52.75495	50.47639	45.02519	51.25603
Uqcr11	97.99278	88.1616	92.86568	61.39107	75.69045	54.4917	77.8867	77.53217	65.53511	74.65172	79.13983	81.45385	90.43351	80.67924	76.70259	69.3618	77.72115
Tcf3	25.97448	23.3571	27.03276	19.88578	21.91011	20.0346	23.06428	22.30461	24.89399	23.53966	20.90939	23.297	25.09695	25.91663	23.37778	21.90494	24.13355
Onecut3	0.01221	0	0	0.02687	0.00647	0	0	0	0	0.13096	0.03995	0.11888	0.07909	0.2797	0.20727	0.17604	0.23854
Atp8b3	0.0061	0.00671	0.0055	0.01536	0	0	0	0	0	0.1055	0.04995	0.10098	0.02645	0.10607	0.02372	0.09281	0.11985
Rexo1	10.01646	9.81734	10.33615	9.73371	10.70986	9.25142	9.92591	9.49829	8.58903	10.69875	10.34073	11.2346	10.38986	11.8028	11.94539	10.41643	9.4774
Klf16	8.13666	6.11573	6.6513	6.29178	6.52735	5.3222	6.69094	7.88824	7.16393	7.2451	5.71122	6.74844	8.34771	8.05673	7.11223	5.58238	6.33422
Fam108a	28.19369	21.83104	24.74094	16.84263	17.70139	15.85758	25.39939	25.2577	21.01831	21.78218	21.36911	24.28283	25.04549	24.60417	22.95664	23.35786	25.48571
Adat3	2.17263	1.83155	2.42574	2.16255	1.80866	1.82195	0.92793	3.88311	0.62035	2.1274	2.75126	2.48234	1.7088	2.20562	1.72793	1.83893	1.77231
Scamp4	24.7856	21.42009	22.78802	16.51077	18.55962	15.55424	19.26728	18.23943	16.8169	19.76448	19.49535	20.07819	19.42706	19.30759	17.47685	16.82812	18.57082
Csnk1g2	55.62071	50.39047	51.26242	45.15686	45.7123	41.7317	48.37414	50.21565	51.40218	45.71528	44.6933	44.11782	46.27514	45.76857	43.36901	42.75474	46.83694
Btbd2	21.4861	18.92116	20.88991	19.05652	19.40684	17.00487	14.76758	16.68979	17.08394	16.2305	16.16613	17.78965	18.75498	17.60726	17.19802	13.63609	16.60537
Mknk2	49.58505	41.58209	49.65031	51.5652	53.90393	50.89239	37.37606	40.63496	51.56527	45.38326	46.88769	49.89957	51.58327	50.94334	49.66376	49.78137	51.22103
Mob3a	13.0448	12.20081	12.60305	9.60666	9.74024	9.98026	12.23788	13.26613	13.2095	28.23535	29.95203	30.02386	30.86373	31.20637	29.95118	33.57089	34.54787
Izumo4	17.41661	22.54648	22.94421	22.60615	25.19075	21.70263	18.73152	21.30213	19.437	18.69733	22.10728	19.83118	16.48607	17.12706	15.02882	20.55654	18.39758
Ap3d1	37.28929	37.13749	35.98672	34.99443	34.59925	34.48282	36.55635	32.32283	31.36686	32.83156	31.46675	33.99943	35.4596	32.93825	33.31685	31.60485	34.23249
Dot1l	8.23572	8.71509	9.99917	10.11926	9.42398	9.30429	7.59543	9.07411	7.35733	8.65148	8.11677	8.38822	7.83127	9.83993	9.00528	8.5531	8.05157
Plekhj1	24.09589	23.14782	27.18449	19.25548	19.62423	15.64823	22.12974	24.23467	22.37287	22.15021	21.17994	26.20098	23.7383	22.7611	20.35053	26.67441	24.74627
Sf3a2	28.65717	27.1781	28.88011	30.07942	28.64951	23.97208	25.39986	18.88774	20.20453	24.79909	21.71545	25.30841	24.06435	27.86445	25.33278	20.35092	20.17351
Amh	0.09457	0.27424	0.25374	0.18751	0.17783	0.28005	0	0	0.04588	0.23086	0.12943	0.26159	0.08671	0.36063	0.35204	0	0.21927
Jsrp1	0.05734	0.12109	0.05503	0.09106	0.09081	0.02918	0	0	0	0.46373	0.38311	0.61507	0.3975	0.33649	0.37666	0.24053	0.5114
Oaz1	0.10785	0	0.06299	0	0	0.15625	0	0	0	0.37646	0	0.75214	0.13489	0.18437	0.31988	0.51463	0.37432
Mir1982	11.59918	10.78114	11.36718	8.90489	11.49205	15.12713	6.21639	13.12629	12.39459	11.76385	8.19083	9.11739	7.77824	12.81016	11.22979	8.82383	7.54888
Lingo3	0	0	0.00916	0	0.01811	0.06662	0	0	0.01488	0.05494	0.02821	0.04464	0.10542	0.09247	0.08373	0.05575	0.2478
Lsm7	2.71099	2.98653	2.88986	2.56655	3.88603	2.13324	1.1265	2.34438	1.95026	2.18016	2.21841	2.9924	2.37378	2.68958	2.87298	1.36208	1.95296
Sppl2b	10.42594	10.36398	11.61148	9.12189	9.7497	8.6752	10.23966	9.51439	7.78663	10.87096	10.34728	11.57275	10.43478	10.59365	10.75839	8.68712	9.5337
Tmprss9	0.02476	0.01665	0.03016	0.00914	0.02991	0.0193	0	0	0	0.37649	0.48492	0.43036	0.26929	0.35279	0.33958	0.56496	0.50103
Timm13	27.92282	23.0003	27.06882	18.12203	18.34013	16.1265	13.32498	18.77095	14.10472	27.55591	32.91949	32.91521	31.72205	31.24637	28.70358	22.19575	25.39214
Lmnb2	7.51742	7.62386	7.73511	6.29327	6.90557	6.29586	6.78187	7.13613	6.11163	8.38521	8.74135	9.44496	8.13982	8.51526	8.22048	11.10747	10.56029
Gadd45b	22.43307	17.38482	21.30425	18.22312	20.20787	20.5075	15.9158	18.96802	20.41024	69.5967	71.76284	81.043	81.22244	91.12796	86.62999	76.18189	85.95311
Gng7	0.1547	0.1279	0.12962	0.19936	0.25027	0.18127	0	0.09934	0.34719	0.40223	0.65224	0.5699	0.33088	0.42949	0.3686	0.46248	0.6422
Diras1	0.00438	0.01459	0.02135	0.01166	0	0	0	0	0	0.0627	0.13174	0.09421	0.09134	0.13568	0.06314	0.13033	0.22578
Slc39a3	14.0784	13.13761	12.85504	11.16405	11.17613	9.32678	14.07289	14.21217	12.78097	9.67804	9.2317	9.91839	10.56082	9.58915	9.75094	9.99991	11.03962
Sgta	44.16174	38.00617	41.06738	34.12633	36.05593	30.9534	39.83175	39.62684	35.61709	35.68583	35.27303	38.11649	37.45375	35.9218	33.6547	33.49628	33.8542
Thop1	10.32431	8.89142	10.44712	7.16541	6.68503	6.02839	6.2902	7.50661	5.80284	9.43903	8.9	10.48533	10.26201	9.81605	9.67124	9.05176	10.15754
Creb3l3	0.02028	0.02505	0	0.02983	0	0.00915	0	0	0	0.46927	0.86023	0.82224	0.5768	0.55186	0.47691	0.65504	0.6744
Map2k2	29.13725	27.94009	30.76402	23.07227	23.27652	20.6692	33.42798	25.82449	23.63537	28.39354	28.18471	31.36226	29.3135	31.15382	28.16822	25.99064	27.73838
Zbtb7a	14.85894	14.03531	13.26675	11.62851	11.46817	10.91134	18.35163	14.88962	14.0574	15.21852	15.58425	15.928	14.36717	14.64346	14.20475	17.04023	16.80224
Pias4	12.37064	10.23265	12.52894	10.60888	11.371	10.85368	9.90251	9.92197	10.16357	11.46103	10.1095	11.85273	10.8241	11.21972	11.10551	11.70387	10.98102
Eef2	732.32526	536.30114	572.77398	489.02532	485.21076	438.86078	545.84174	486.71109	635.27607	626.95845	580.22108	615.10026	666.83096	625.80359	629.72923	610.36961	725.4329
Snord37	6.4547	7.13118	10.30645	9.24062	9.8423	8.29506	7.42715	5.37049	4.05118	5.93956	9.0681	8.38377	5.09854	8.38497	4.63773	4.42	2.12181
Dapk3	17.18767	13.78253	15.85618	12.70335	13.21415	10.59295	15.72723	17.77893	15.87908	15.87016	14.10244	16.87633	16.15312	14.98824	14.11922	16.64416	18.68192
2310050B05Rik	0.02415	0.34604	0	0	0.12596	0.36975	0	0.1628	0.27838	0.48097	1.00948	0.77378	0.77201	0.37268	0.56341	1.35297	1.40804
Nmrk2	0.005	0.01228	0.01694	0	0	0.0708	0	0	0	0.08046	0.30492	0.18246	0.16802	0.12369	0.11016	0.15663	0.13816
Atcay	0.03924	0.11769	0.06597	0.0495	0.04067	0.01989	0.0049	0.06981	0.18301	1.52231	2.14561	2.15342	1.41746	1.79671	1.47856	2.51226	2.46746
Zfr2	4.37571	3.90747	4.37981	4.01562	3.80773	3.28736	3.82581	4.39418	4.80647	2.06819	2.15089	2.22575	2.10805	2.18223	1.89272	2.83671	2.35449
Matk	0.4824	0.7094	1.05503	0.32937	0.23916	0.28588	2.41714	1.62272	0.74546	3.3666	5.9393	4.63086	2.3072	2.66112	2.5705	8.27785	6.17781
Mrpl54	37.04197	28.02533	34.69755	24.12457	24.3552	20.53707	41.66085	32.51396	24.99205	32.69446	34.27601	36.16045	33.82778	31.78938	30.19597	30.65994	38.70849
Apba3	17.4431	15.37352	18.14357	12.88199	14.64262	12.38463	16.85174	15.7618	12.8811	12.96279	11.98655	14.9685	15.05432	13.5116	12.56251	13.04257	11.85481
Mir3057	1.31853	4.80044	4.64881	2.84939	3.01037	2.36842	5.19114	1.19428	0.14764	1.47778	1.26885	1.88227	1.28779	2.85914	1.83378	2.15564	1.02678
Tjp3	2.49617	3.49871	4.57104	2.10959	2.08906	2.50884	1.58335	3.18349	2.65888	16.58545	22.53831	24.02911	15.86019	19.53202	17.37491	27.26974	24.25467
Pip5k1c	10.3407	8.80332	9.85158	8.45618	8.49459	7.38075	9.60512	8.67432	10.42715	9.82211	10.55059	11.16774	9.44461	9.15036	8.44138	12.24732	12.04929
Cactin	15.92802	13.60208	15.81632	12.60992	14.72063	12.60409	11.23584	12.27342	13.7646	12.72345	12.30473	13.26985	13.64129	13.46663	13.5359	10.82417	11.01321
Tbxa2r	0.22308	0.40657	0.67367	0.19329	0.06441	0.16173	0	0.41164	0.49336	0.09045	0.32409	0.26331	0.19393	0.24296	0.13258	0.36915	0.48259
Gipc3	0.23199	0.118	0.15208	0.03258	0.07145	0.09621	1.04768	0.25131	0.17382	0.15448	0.30627	0.21937	0.06893	0.2996	0.01578	0.16967	0.27253
Hmg20b	37.97868	43.56757	45.38912	28.94596	30.34597	27.35293	47.60095	53.5654	31.64173	34.99291	32.57012	38.67828	33.39075	36.69918	34.18153	33.70272	30.28897
Mfsd12	12.3323	13.21383	12.09704	4.68698	4.2418	4.86141	15.71265	16.64081	5.248	3.49805	4.15131	3.70457	2.44252	2.36272	2.41173	3.80758	4.2308
4930404N11Rik	15.69647	19.16091	18.26187	7.38919	6.32949	6.41616	22.56822	28.18747	7.53807	4.43242	6.30145	5.51156	3.38654	3.43385	3.78675	5.81932	3.82124
Fzr1	17.78859	16.35626	19.07484	15.82002	16.10198	16.92291	13.06814	16.72686	16.51459	20.95327	21.38271	23.85431	21.41497	22.52581	20.25026	21.5922	23.05822
Dohh	18.96431	15.66042	17.81478	12.20247	13.78024	11.2153	20.57403	13.83458	12.61516	18.46407	17.81513	19.67024	17.96271	18.28972	16.45009	17.1552	21.18034
2210404O07Rik	4.49555	3.42308	4.70584	4.32503	2.83152	1.78604	0.67705	6.36676	3.54943	8.56769	12.7815	11.41305	7.41297	8.32617	8.22583	10.853	12.38472
Nfic	39.97362	36.91618	34.53106	35.38471	34.28485	32.54073	34.03238	35.70768	39.68786	26.83863	22.86088	24.44863	27.72014	27.25694	27.73196	24.06224	23.03974
Celf5	0.2419	0.14945	0.25047	0.19226	0.18191	0.11187	0.63832	0.13913	0.26626	0.11688	0.10616	0.14873	0.13095	0.2203	0.1788	0.22536	0.1504
Ncln	22.01846	18.08417	22.29635	15.25575	17.42854	14.68923	17.49286	18.16824	14.7689	20.35204	19.44608	19.98204	20.48672	19.8886	18.13508	16.69236	18.77571
S1pr4	0.1727	0.17676	0.60755	0.25268	0.15411	0.2607	0.83765	0.21335	0.43579	0.15732	0.37519	0.51733	0.15759	0.36069	0.12191	0.04565	0.26
Gna15	6.95437	5.68439	6.17971	3.22465	4.67201	4.49648	2.45357	7.17086	6.02875	4.99166	5.78146	5.5762	3.40421	3.32703	3.55633	5.19547	5.40306
Gna11	25.17651	22.67618	21.06587	18.28901	19.32686	17.84378	29.32738	21.75688	23.05233	16.88026	16.57813	16.61777	17.9118	17.21729	16.84718	16.39102	18.35578
Aes	122.37961	119.82889	129.16808	90.8495	97.68759	83.24727	115.70168	113.60516	80.62848	127.65397	140.25935	144.90833	147.25258	142.01913	139.77133	116.66608	126.04346
Tle2	2.03932	2.30723	3.69248	2.31921	2.33446	2.04781	2.55083	1.76456	1.66191	4.61858	4.44748	5.04249	3.48808	4.08019	3.87177	4.68856	3.21364
Tle6	1.27179	1.30092	1.6978	1.49904	1.25801	1.35448	0.63191	1.07334	0.52605	2.19276	1.69027	3.15269	2.82266	2.69979	2.24265	2.93608	2.25926
BC025920	1.28575	1.50908	1.55339	1.39094	1.06974	1.535	1.50465	2.00611	1.63278	1.44385	1.06279	1.34097	0.82513	0.86421	1.14332	1.86276	1.17661
Sirt6	8.96065	8.11911	8.86394	8.95727	8.95715	7.89535	9.89175	7.3148	7.43545	9.44867	10.31773	8.93962	9.10349	10.70295	9.28756	7.98315	8.65103
Ankrd24	6.91173	6.26747	7.82089	7.70309	7.22769	6.33268	8.69937	9.53018	7.34017	3.92361	3.28884	4.18943	3.70606	4.54336	3.91484	3.87686	3.26968
Gm10778	0.03063	0.0353	0.02384	0.03217	0.03059	0.00694	0.08149	0.04456	0.01072	0.01607	0.00825	0.03076	0.02381	0.02024	0.03335	0.05876	0.03324
Zfp433	0.33323	0.38666	0.48937	0.45064	0.40262	0.48528	1.10468	0.32186	0.75543	0.32529	0.28818	0.33041	0.37632	0.38136	0.37343	0.4562	0.31015
Zfp781	0.21222	0.21352	0.15541	0.26208	0.25547	0.18524	0.42224	0.4396	0.40544	0.12581	0.1589	0.20952	0.13556	0.16153	0.23029	0.18949	0.16506
Zfp873	3.30395	2.80786	4.01786	3.55737	3.43423	3.55099	0.82211	4.26627	4.18299	3.63231	3.8328	3.78682	3.54005	3.06425	3.21047	3.7128	3.43241
AU041133	4.10806	3.89757	4.01909	4.22319	3.91982	3.6454	3.36231	5.10155	4.00623	3.08741	2.66685	3.10163	2.99233	2.64534	3.12418	3.53017	3.37719
Zfp938	3.17471	3.25375	3.82371	2.79954	3.12745	3.44828	4.66337	3.99584	2.62606	2.97832	2.3656	3.15087	3.41784	2.93908	2.94383	4.28685	3.53293
Gm1553	0	0	0	0	0	0.0077	0	0	0.03827	0.21454	0.18723	0.38571	0.32184	0.55389	0.26327	0.12314	0.71655
1190007I07Rik	7.41586	6.8069	6.90104	6.70703	7.58754	5.45951	3.76872	6.25194	5.47823	5.3454	4.98873	5.4439	5.85619	6.24686	4.92301	5.19804	5.22813
Tdg	1.07262	1.94806	0.84377	0.31905	1.68395	0.17792	0	0.5079	1.42604	1.11554	0.46162	1.39244	0.65486	0.11132	0	0.63525	0.50591
Glt8d2	6.27718	5.52692	4.75426	3.05299	3.51454	3.74569	2.81312	5.43417	5.4665	2.30105	1.60391	2.51725	2.35552	1.87942	1.92475	2.62918	2.80042
Hcfc2	6.45224	5.83458	6.21619	6.1497	6.11396	6.59708	7.22976	6.09837	6.51173	6.03891	5.57967	4.84878	4.91457	4.9673	5.27223	6.25373	6.17345
Nfyb	10.85134	10.58893	10.53403	8.17526	9.86665	10.21599	9.81285	8.55913	13.78713	10.15928	10.75442	10.81015	11.64426	10.1681	10.79287	12.21153	11.13182
1700028I16Rik	0	0.02668	0	0	0	0	0	0	0.00897	0	0	0.02922	0	0	0.02474	0	0
Txnrd1	16.83034	16.52713	15.40927	16.64742	17.73862	16.80987	13.76713	16.0068	16.53008	23.14261	22.92826	22.88815	25.67267	27.49842	27.05831	24.85917	25.42336
Eid3	0.61192	0.5617	0.58361	1.53455	1.23472	1.54635	0	0.21632	0.529	0.71377	0.43865	0.72055	0.64572	0.74947	0.86657	0.29478	0.32321
Chst11	26.07042	27.77798	22.332	17.60383	18.37186	17.02405	27.24093	30.17996	23.67723	23.47808	23.64472	22.23461	25.59617	22.74744	24.52234	25.61051	25.76072
Slc41a2	0.08397	0.13677	0.15915	0.17636	0.14222	0.31065	0	0.1674	0.16177	0.39367	0.36688	0.38835	0.28604	0.29765	0.32268	0.71505	0.63166
D10Wsu102e	9.26931	8.0454	7.92421	8.12744	7.59177	6.59844	7.07941	5.86001	9.91024	8.63558	8.62914	8.01195	9.86697	8.95585	9.24733	9.36732	9.6792
Aldh1l2	0.64288	0.77517	0.6855	0.52043	0.53252	0.54988	2.03667	0.91721	0.3756	0.87729	0.76365	0.7398	0.97162	0.99179	1.00457	0.8062	0.98808
A230046K03Rik	8.74597	9.85884	9.75576	10.42924	9.39702	9.74387	8.95877	10.07626	11.68638	7.05806	6.7409	7.04374	7.11315	7.02103	6.80148	8.26995	7.30392
Appl2	18.59994	21.2177	22.05497	22.72387	23.16311	24.08665	23.44966	27.00193	24.44402	15.77984	15.88178	16.71247	14.4054	17.56511	16.20725	20.83508	19.40578
1500009L16Rik	2.13279	2.76469	2.48236	1.66452	1.99982	2.19367	1.33256	5.88339	1.29972	3.19392	3.33066	3.88529	4.22796	4.04982	3.42115	4.19233	4.8026
Nuak1	10.48089	10.13001	9.28816	4.80567	4.68659	4.96374	9.62613	10.00592	8.86972	15.64704	14.57729	13.77426	12.52488	12.61187	14.17101	13.82248	14.31647
Ckap4	22.3866	21.63332	21.79914	13.08052	13.13273	13.09007	17.49323	19.05694	19.81248	31.88612	32.07956	32.32818	30.05083	27.01284	28.27564	27.87297	30.22441
C330046G13Rik	0.01056	0.02133	0	0	0	0	0	0	0	0.13902	0	0.15752	0	0.06888	0.02302	0.18631	0.06711
Tcp11l2	13.50979	12.30758	12.25396	12.9995	12.87085	13.13617	15.04914	13.40985	18.20324	10.64776	10.05795	11.04775	10.14866	9.88974	10.5801	11.81386	12.80251
Polr3b	6.73411	6.43766	6.04243	6.15416	6.13807	5.44953	7.81423	6.23372	7.17087	6.17816	5.84086	5.4314	6.1096	6.24094	6.53474	5.92445	6.90106
Rfx4	0	0	0	0	0.00245	0.00484	0	0	0	0.08112	0.16472	0.19655	0.08394	0.0925	0.07948	0.20181	0.27404
Ric8b	4.71214	4.86144	5.29877	5.49904	5.2227	5.63241	7.1933	4.95667	6.66566	4.67668	4.58702	4.83911	4.73753	4.9103	4.86181	5.81334	5.52366
Fhl4	0.38131	0.26463	0.40752	0.21518	0.25076	0.227	0.87763	0.29676	0.28453	0.32562	0.18481	0.34382	0.28713	0.21185	0.29232	0.22502	0.41665
AI597468	7.48275	8.22931	8.01219	5.08934	6.49502	7.27532	10.53207	10.18018	8.73915	7.83107	8.06572	6.78179	7.00955	7.17066	7.6243	7.37188	7.45184
Mterfd3	4.53753	5.0003	5.78797	6.05518	5.53966	5.49365	7.04897	5.39334	7.49054	3.89128	4.24296	4.97226	4.1279	4.37591	3.96146	4.04689	4.98779
Cry1	2.41465	2.60494	2.77765	1.72674	1.35156	1.44302	1.66618	2.63077	1.66014	4.52373	5.37696	5.22353	5.03852	4.9877	4.53565	5.86783	5.71181
Btbd11	34.20876	35.02892	31.51012	26.24912	25.60101	22.79083	40.82815	38.51566	29.44317	14.06852	13.94294	14.4274	13.44886	11.09652	11.18344	15.14879	13.85783
Pwp1	10.99545	10.50131	9.88743	8.58841	9.04314	9.83315	9.30217	10.11704	11.46771	11.93719	12.2422	13.29325	11.90076	11.98217	11.48345	14.27731	14.87922
Prdm4	5.55402	5.65765	6.01106	6.52522	6.60361	6.47709	3.62309	5.43363	5.82045	7.80838	7.80168	7.27142	7.4634	7.53513	7.95846	6.96896	7.45801
Ascl4	0	0.0246	0	0	0	0.09297	0	0	0	0.1359	0.13472	0.10548	0.15314	0.0283	0.12328	0.30543	0.17815
D10Wsu52e	56.49955	51.07414	50.58986	44.30901	43.24205	40.18235	51.78117	48.03692	55.04625	50.71841	49.52092	51.91561	51.10533	49.32282	49.97086	52.61779	59.1503
Bpifc	0.16906	0.24245	0.09158	0.05813	0.02675	0.03525	0	0	0.36925	4.70424	5.61952	5.92717	3.55222	3.81302	3.51638	6.62252	6.61244
Fbxo7	18.73656	18.2611	17.93809	17.82671	17.56806	16.0981	17.3957	13.69992	16.48095	15.41526	15.30839	18.19284	17.46779	16.22088	15.16723	18.19896	19.29814
Syn3	0.8188	0.77434	0.76145	0.8014	0.54961	0.60817	0.46887	0.71001	0.73973	0.55139	0.71049	0.51085	0.37461	0.46777	0.39666	0.77816	0.598
4930486F22Rik	0.012	0.00889	0	0	0	0.04645	0	0	0	0.02815	0	0.00904	0	0	0	0	0
Timp3	84.79103	80.31161	66.90103	39.44609	40.91687	41.14434	90.94987	75.47098	97.29634	86.09473	98.17283	86.19952	83.30137	88.92575	89.07448	94.73029	95.91476
1810014B01Rik	3.15027	2.06045	2.23628	2.32795	2.74724	2.85413	3.60475	2.7375	5.04927	1.48019	1.36077	1.53456	1.79866	1.72706	2.18339	1.78964	1.50211
Hsp90b1	279.90227	303.92752	280.06167	257.3267	239.2315	247.22547	294.39275	270.93445	315.07955	441.58999	489.63825	464.05321	487.69599	456.11659	465.099	551.22853	485.96838
BC030307	1.07011	1.52345	1.52823	1.48282	1.62616	1.40654	2.61325	1.63793	1.12605	1.25743	1.41168	1.48674	1.12402	1.39075	1.10714	1.74194	1.35015
Nt5dc3	5.95616	6.11059	5.27675	4.74886	6.00324	5.02579	6.25643	6.2125	5.19901	7.86118	7.22652	6.70317	6.8394	8.03998	8.63971	7.03845	7.30884
Stab2	0.05775	0.06221	0.03504	0.01813	0.00965	0.03958	0	0	0.02492	0.10025	0.07089	0.13209	0.07683	0.09113	0.10168	0.1402	0.18199
1700113H08Rik	0.00428	0.08103	0.00938	0.02522	0	0	0	0	0	0.15992	0.14426	0.27422	0.09306	0.24766	0.3166	0.14827	0.28596
Ascl1	16.92118	17.86946	17.46558	8.32539	8.16038	8.10581	21.74464	28.24838	16.97876	126.3303	127.00094	127.91578	144.96516	142.5913	134.29948	134.0988	127.04198
Pah	0	0.02082	0.05658	0	0	0.00491	0	0	0	1.5532	3.17899	2.25286	2.01569	1.99115	2.40264	3.33244	3.53931
Igf1	12.789	11.06402	10.59925	9.32211	7.66206	8.23442	4.33145	6.30355	13.63879	12.18757	14.33462	15.18426	11.19752	9.89154	9.81493	15.49404	14.32817
Tyms-ps	0	0	0	0	0	0.01184	0	0	0	0.01141	0.01034	0	0.01083	0	0	0.00988	0
Pmch	0.23677	0	0.13991	0.21469	0	0.05709	0	0.0403	0	0.58305	1.05662	0.37834	0.27726	0.66185	1.40175	0.14729	0.89484
Parpbp	1.72911	1.33971	1.34036	1.3207	1.29106	1.51569	1.11856	1.5585	1.6207	1.69654	1.8335	1.66651	1.67444	1.84231	1.66981	1.94041	2.00843
Nup37	14.5872	13.95135	12.93572	13.61034	11.78763	10.86547	8.48839	9.88273	12.55115	11.51654	10.86155	10.94441	11.35373	10.24947	9.63846	10.56267	11.26256
Ccdc53	39.42943	38.3204	34.80588	34.62033	35.67144	33.79355	27.9874	33.73476	34.33791	24.95136	20.29963	24.41559	28.09533	22.21135	25.09803	21.86263	22.47717
Dram1	28.14168	28.99574	24.84432	23.53618	25.43086	24.65118	24.31046	27.93561	23.41587	57.37791	51.6383	51.52165	76.93238	65.52978	67.62863	51.11945	58.32815
Gnptab	13.97903	14.33651	12.98422	12.98837	12.53679	13.30947	12.84483	13.00161	14.11177	20.25324	19.20439	17.90824	21.88312	19.79716	20.49148	19.17769	19.36958
Sycp3	1.39204	1.78683	1.58491	2.47716	1.86696	2.05529	3.62407	1.19853	3.86329	0.85369	0.75892	0.99796	1.23563	0.88398	1.14508	1.42463	1.10996
Chpt1	13.07449	12.95258	12.09157	13.09956	13.17738	13.92901	13.7236	14.74284	20.85747	7.02916	7.58159	6.73109	8.02309	7.37162	8.25996	10.12295	8.78633
Mybpc1	1.1064	0.92428	0.95416	1.13726	1.14747	1.0843	0	0.49142	0.48355	2.56495	2.86801	3.06186	5.19899	5.52068	5.26752	2.29859	2.49153
Spic	0.06798	0.15724	0.10556	0.16014	0.0491	0.19464	0	0.14004	0.66194	1.17321	2.46007	1.62286	1.14831	1.23313	1.20588	2.97913	2.43513
Gm4925	0.38082	0.49515	0.46583	0.42105	0.36698	0.2259	0.53575	0.6902	0.23641	0.36312	0.32563	0.38556	0.34921	0.46233	0.50552	0.75185	0.3847
Arl1	74.40481	67.10564	64.60034	54.99714	62.30803	64.2922	70.89323	66.29213	79.69491	72.92545	70.84177	64.09633	75.21212	65.36353	70.3852	68.61886	78.01646
Utp20	6.67625	6.42664	6.38054	5.38547	5.13652	5.06574	5.91584	4.543	6.23175	6.7591	5.50083	5.57983	6.0838	5.78654	5.85566	5.9847	5.62693
Slc5a8	0.48017	0.73424	1.10632	1.11542	0.87423	1.07304	1.59477	0.1817	0.64358	3.72031	4.92836	5.30944	3.58162	3.38296	3.76422	6.75303	6.45186
Ano4	0.90695	0.76905	0.58721	0.69651	0.55832	0.56453	0.22916	0.93352	2.19666	0.08693	0.09359	0.12352	0.13294	0.17659	0.06981	0.2059	0.26019
Gas2l3	0.25651	0.27532	0.30422	0.25484	0.30347	0.37345	0	0.13455	0.47777	0.41382	0.37049	0.50483	0.4046	0.51912	0.37655	0.49804	0.67793
Nr1h4	0	0	0	0	0.02648	0.00815	0	0	0.03281	0.11895	0.14332	0.20163	0.05609	0.08749	0.03379	0.22392	0.17576
Slc17a8	0.04193	0.07625	0.04234	0.04527	0.04493	0.04755	0	0.05432	0.12025	1.0256	1.65129	1.23293	0.76141	1.34949	1.1889	1.80119	1.32302
Scyl2	16.38954	15.4461	14.16012	15.90103	15.1653	15.61085	15.9859	15.43017	20.5415	15.89578	14.40633	15.11374	15.56629	14.81835	15.55653	17.35554	17.92656
Actr6	10.36986	9.58587	8.31433	9.93473	10.77332	10.09123	5.13584	8.71673	13.37378	6.97593	7.98468	7.12835	6.89596	6.5305	7.78284	9.40908	8.20788
Uhrf1bp1l	9.68559	10.00272	9.68539	10.44336	9.80036	10.13643	10.71386	11.68948	12.31019	7.37472	7.11479	7.22412	7.26667	8.2164	7.79788	8.93284	7.7996
Anks1b	0.03715	0.05951	0.03344	0.03463	0.05195	0.01637	0	0.03735	0.01829	0.13628	0.14895	0.16015	0.08744	0.20567	0.17793	0.23412	0.15769
Apaf1	5.02998	4.97446	5.12245	4.5462	4.6695	5.16135	6.96008	5.27129	5.84914	8.00318	8.60246	8.49378	7.8487	8.82612	8.78461	8.63003	8.54065
Ikbip	7.74282	7.24731	7.27004	7.36621	7.02166	6.35977	7.06151	6.96091	8.682	5.61781	5.39089	5.28157	5.92782	5.27979	5.92232	4.74231	5.81593
Slc25a3	150.4689	146.12035	149.84716	115.98451	130.29058	115.68273	142.96049	140.4397	143.84799	153.03467	155.80302	159.53185	158.792	150.18764	146.38804	170.21934	181.92915
Tmpo	19.21912	17.83367	18.51562	19.84843	19.92032	21.71801	16.3284	18.51296	24.5473	21.17011	21.36935	20.31847	22.91171	23.1781	22.2727	24.99867	23.49353
Mir135a-2	0.00288	0	0.02204	0	0	0	0	0	0	0.00951	0.0266	0	0	0.00295	0.00808	0.09606	0.00637
Rmst	0.04014	0.08137	0.05972	0.02572	0.00579	0.03966	0	0	0	0.05374	0.21101	0.12931	0.12439	0.09156	0.06426	0.25802	0.14583
Mir1251	0	0	0	0	0	0	0	0	0	0	0	0	0	0	0	0	0
Gm20757	0.00834	0.00892	0.00972	0	0	0	0	0	0	0.04892	0.15543	0.21556	0.11019	0.03926	0.1414	0.32854	0.20219
Nedd1	6.02814	5.45117	5.78988	6.15966	5.36354	6.18678	7.83582	5.48377	8.13144	6.94958	7.5474	7.74952	7.87943	7.48823	7.87613	9.68727	8.37518
Gm872	0.02175	0.01303	0.01313	0.10524	0.01411	0	0	0	0.17448	0.10579	0.13069	0.14065	0.08823	0.13345	0.09143	0.49292	0.30689
Cdk17	9.2235	10.77405	10.86262	9.48519	10.59534	11.05251	11.07385	12.26647	11.25011	12.21598	11.71872	12.07419	11.18858	12.80573	12.06502	12.33392	12.81864
Mir1931	0.11601	0.19467	0	0	0	0	0	0	0	0.10523	0.26302	0.02074	0	0.09916	0	0	0
Elk3	5.17828	4.36309	5.52957	4.48626	4.06688	4.12594	2.45656	2.9278	4.86426	20.54005	21.06608	18.95909	18.89473	20.19337	20.78482	17.53098	20.58338
Gm17745	0	0.03211	0.03647	0	0.03605	0	0	0	0.35828	0.14776	0.36828	0.10719	0.13713	0.2253	0.2459	0.22439	0.34335
Lta4h	26.20277	24.69195	25.67101	21.43394	20.80715	21.04944	26.05612	26.18425	25.50932	26.32388	25.26214	27.49719	27.73137	26.1772	25.59184	28.89437	31.97708
Hal	0.2412	0.44964	0.36631	0.0911	0.13315	0.14766	0.00972	0.16259	0.02635	10.4983	13.74345	12.83506	8.90069	10.7755	10.75182	15.12454	15.40018
Amdhd1	0.11707	0.14259	0.25483	0.01385	0.01286	0.02704	0	0.14899	0.18097	1.86916	2.59888	2.27501	1.61425	2.42292	2.20775	3.42894	3.24034
Ccdc38	0.20159	0.26197	0.34817	0.24592	0.27307	0.29347	0	0.32726	0.36581	0.59025	0.57805	0.61039	0.38101	0.70089	0.664	1.07664	0.60604
Snrpf	45.58673	37.55032	50.54711	33.22464	31.50166	23.12813	100.33731	52.9041	26.40292	43.55568	34.73415	46.13114	48.24765	52.07168	46.50147	45.60878	50.80982
4933408J17Rik	0.02034	0.01513	0.01123	0.00274	0.00689	0.00076	0	0.0417	0.10301	0.01777	0.02079	0.00523	0.01308	0.00534	0.04035	0.01981	0
Ntn4	3.08426	2.49081	3.25971	2.23206	1.31572	1.74345	0.04422	1.71549	2.72973	6.3459	5.21842	5.15033	4.74984	3.84944	4.75977	4.86429	6.19611
Gm8580	0	0.02317	0	0.07773	0.0507	0.02638	0	0	0	0	0	0	0.0179	0	0	0	0.05214
Gm15915	0.02819	0	0	0	0	0	0	0	0	0.06215	0.20562	0	0.06215	0.06839	0.02225	0.35216	0.17069
Usp44	0.00127	0.02147	0.07378	0.00456	0.00783	0.0823	0	0	0	0.04775	0.04339	0.03825	0.04164	0.10571	0.07069	0.08448	0.05571
Metap2	27.78196	26.40244	25.82191	25.02403	23.93488	22.69868	27.84572	26.13193	28.7706	25.50327	25.40916	25.26284	27.5715	26.18625	26.76501	26.9996	28.75631
Mir331	0.34901	0.15641	0.22307	0.03901	0.49943	0.17475	0	0	0.44785	0.7397	0.11085	0.15107	0	0.09372	0.3788	0.76337	0.00332
Vezt	7.42672	7.79371	7.40023	7.60332	7.7995	7.20673	5.61647	9.12833	9.28368	6.99197	7.85645	7.77004	7.53747	7.80856	7.76931	7.41144	8.26721
Fgd6	4.35024	4.67264	4.6037	6.42948	6.45281	6.13867	7.60657	5.37458	5.02661	7.66861	7.80759	7.61262	7.49306	8.26628	8.2719	8.37704	7.52048
Nr2c1	8.95401	8.04372	7.97955	9.62409	9.80721	9.07442	6.44663	6.74914	10.12784	6.62278	5.8128	6.31818	7.00467	6.75183	7.08472	6.21813	5.76024
Ndufa12	29.87262	31.70805	30.01691	22.68281	26.5678	17.38876	34.1758	26.14187	26.57092	32.11549	30.43256	34.45583	35.86632	33.51166	34.02624	33.13303	37.69579
Gm4792	0	0	0	0	0	0	0	0	0	0.0406	0.08078	0.23931	0.07471	0.03797	0.03467	0	0.04101
Tmcc3	8.144	9.08632	8.09386	5.98385	5.75256	5.89019	10.5256	10.62577	5.94819	16.35833	18.54122	16.88887	16.21214	14.17525	14.92998	19.6108	19.33091
4932415G12Rik	5.65742	4.72333	4.51561	4.92882	5.33655	4.73258	6.24457	4.22801	7.36704	4.70713	4.99216	4.20684	4.33843	4.46281	4.40378	4.78878	5.85631
Ccdc41	4.48023	5.131	5.04422	4.05161	4.2576	3.95728	8.13279	4.41755	5.09101	6.56687	6.62779	7.75661	7.19406	6.23876	6.07019	7.46877	7.70752
Plxnc1	0.84777	1.17058	1.09456	0.63076	0.44842	0.72567	1.63112	1.21127	1.61116	0.65712	0.83208	0.7628	0.50276	0.48794	0.58758	1.21704	0.82501
Cradd	4.98331	4.20328	4.91096	4.06211	4.23519	3.28399	7.46238	3.42316	4.72101	6.02512	4.93333	4.50231	5.5387	5.10816	5.2687	5.28845	5.58583
2310039L15Rik	0	0	0	0	0	0	0	0	0	0	0	0.02403	0.03248	0	0	0	0.04962
Socs2	7.34696	6.05094	7.03324	5.43973	5.43295	5.79476	2.1944	4.02277	4.4385	24.36477	24.02108	22.98286	18.50616	18.50471	20.76743	19.64469	18.00425
5730420D15Rik	0.10888	0.04585	0.02651	0.04321	0.03951	0.0789	0.04401	0	0	0.24634	0.22045	0.1569	0.15286	0.16983	0.13605	0.06862	0.17115
Mrpl42	36.37135	34.03387	35.71708	25.03562	28.28006	26.67362	37.29184	30.20854	26.09028	36.39991	41.78837	45.934	42.10516	39.57059	41.46406	40.18012	40.5843
Ube2n	6.86261	6.96577	6.87754	6.51172	6.40973	5.54064	5.56764	6.40046	6.82222	7.47358	6.95936	7.90398	7.98091	7.13853	7.60225	7.74466	7.9936
Nudt4	27.61231	28.38901	26.76562	20.37996	22.08074	23.3802	36.483	36.53824	29.93122	28.57477	29.25854	29.55716	27.22196	24.66996	24.68205	40.07456	38.38732
Mir3058	0.25125	1.34201	0	0.24693	1.24363	1.30675	0	1.1046	0.6665	0.78383	0.31128	0.70022	0.54806	0.69047	0.64678	0.18549	0.6669
Eea1	11.94859	14.32478	13.73909	12.96933	11.80886	11.76648	17.27891	15.27805	14.15799	13.33784	14.2241	13.91372	13.88775	12.85362	12.71769	16.09018	14.03456
Btg1	26.71685	25.63426	32.26485	40.79831	43.58189	45.04699	24.70938	24.77441	22.87093	38.83229	43.09062	46.57695	47.66711	48.88714	57.15502	42.93268	38.87557
4930556N09Rik	0.0639	0.21359	0.11278	0.10063	0.04586	0.13093	0.54463	1.35859	0.45069	0.45085	0.74626	0.42227	0.29942	0.45411	0.58956	1.15494	0.75641
Mir3966	0	0	0	0	0	0	0	0	0	0	0.13256	0	0	0	0	0	0
Dcn	680.18481	423.86635	477.9953	253.64313	244.34548	256.49917	374.38954	323.99514	805.16542	131.20385	70.30228	93.99946	56.03025	41.41319	44.33652	128.2492	117.19257
Lum	17.966	12.46027	13.49984	3.10935	3.45559	5.12381	9.75619	8.23229	22.01826	9.9546	6.07142	7.94979	2.66408	1.3571	1.66912	7.60492	10.77451
4930473O22Rik	0	0	0	0	0	0	0	0	0	0	0	0	0.01981	0.0597	0	0	0
Kera	0	0.01445	0.01615	0	0	0	0	0	0	0.35433	0.59518	0.27249	0.38596	0.38848	0.41787	0.59124	0.59777
Epyc	16.68796	12.29128	13.43945	2.87574	3.37355	3.00457	10.08653	6.38089	16.39565	34.47237	20.02469	29.6555	12.23259	7.31689	10.83329	28.70539	27.68773
Gm10754	0.40204	0.36424	0.39847	0.01471	0.01073	0.01435	0	0.22753	0.2673	0.48036	0.79315	0.48372	0.35847	0.25548	0.2354	0.25052	0.50343
Ccer1	0	0	0.0161	0	0	0	0	0	0.1233	0.00815	0	0	0.06956	0	0	0.01344	0.05014
Gm8633	0	0	0	0	0	0	0	0	0	0	0	0.02688	0.02064	0	0.02298	0	0
Atp2b1	18.40644	20.13707	17.60219	16.19253	15.12094	15.64197	19.27664	21.49763	21.44542	16.70423	17.83451	17.53951	15.00369	15.05554	15.39219	19.62456	17.77314
Poc1b	6.72225	5.6748	6.1572	5.23151	6.35251	4.82782	5.8043	5.07772	7.38494	7.10815	6.93165	6.90649	7.52026	6.73605	6.51914	7.55073	7.16035
Galnt4	3.90953	3.69334	3.89542	3.89279	3.47142	3.38897	2.02431	2.46346	3.65631	5.34301	5.65173	4.96324	5.36307	4.95273	5.09436	6.35097	6.125
Dusp6	32.84398	23.85744	23.383	35.85238	36.86592	36.92724	21.87754	21.87989	31.11615	17.94193	17.64984	16.81246	22.94209	19.65331	22.90197	15.17266	16.93624
Gm20110	0	0.02027	0	0	0	0	0	0	0.08325	0	0	0	0.01364	0.01408	0	0	0.00738
Gm18409	0.01125	0	0.0125	0	0	0.09162	0	0	0.11208	0.03789	0.06432	0.03682	0.02776	0.0538	0.04767	0.04896	0.08301
Csl	0	0.00732	0	0	0.00797	0	0	0	0	0.02369	0.039	0.01563	0.02231	0.02959	0	0.70865	0.04068
Kitl	27.66785	29.11545	24.04411	24.50645	22.92539	21.9776	35.42477	32.87921	41.33215	3.61857	3.8684	4.00438	3.18974	3.2449	2.77352	6.77268	4.43062
Gm4302	0	0	0	0	0	0	0	0	0	0	0	0	0	0	0	0	0
Tmtc3	11.41827	11.80845	10.32119	11.23204	10.79724	11.54595	12.103	11.88608	14.93946	7.23668	7.14043	6.5605	6.96041	7.01306	7.36351	7.86608	7.57711
Cep290	3.75184	4.42742	3.97734	5.2827	4.01316	4.33112	3.67252	4.64164	5.26962	2.99545	3.77912	2.89752	3.19857	2.96072	3.10101	3.39813	3.11769
4930430F08Rik	5.34045	5.67262	5.03357	4.3489	4.48707	3.49199	5.99829	4.84255	5.20101	3.24068	2.94062	3.66931	3.58699	3.16168	2.49072	4.64051	3.7808
1700017N19Rik	0	0	0	0	0	0	0	0	0	0.08666	0.18891	0.09029	0.13988	0	0.04702	0.14519	0.24195
Mgat4c	0	0	0	0	0	0	0	0	0	0.14808	0.24499	0.36592	0.22415	0.192	0.25819	0.49447	0.40289
Mir3059	0	0	0	0	0	0	0	0	0	0	0	0	0	0	0	0	0
Nts	0.11906	0.18651	0.11917	0	0.02625	0	0.0225	0.01193	0.17686	12.479	21.72263	19.60841	9.63465	9.79031	12.4944	24.46303	25.57788
Rassf9	6.07305	6.53255	6.18019	6.98033	6.53039	5.57712	6.88479	5.80928	8.65846	2.93045	2.69485	3.03427	3.09127	2.92135	3.30041	3.91171	2.97312
Alx1	0	0.01147	0	0	0	0	0	0	0	0.05036	0.09912	0.04932	0.09289	0.08147	0.10756	0.229	0.27992
Lrriq1	0.06686	0.0874	0.07907	0.03171	0.01762	0.01808	0.23954	0.09939	0.19785	0.31312	0.34357	0.3469	0.12847	0.26832	0.20789	0.13516	0.32435
Slc6a15	0.03133	0.01566	0	0	0.00854	0	0	0	0.04179	0.9577	1.0513	0.59216	0.43189	0.7431	0.52373	0.99555	1.11225
Gm21293	0	0	0	0	0	0	0	0	0	0	0	0	0	0	0	0	0
Gm4340	0	0	0	0	0	0	0	0	0	0	0	0	0	0	0	0	0
Tmtc2	3.75912	3.89963	3.10322	3.94477	3.29556	3.54999	3.16514	2.6941	3.40716	2.81326	3.4663	2.91378	2.52672	2.37511	2.85117	3.90555	3.12897
Gm15663	1.30057	1.23961	1.13183	1.30521	1.0906	1.13679	0.51333	0.73222	0.95165	0.98607	1.11459	1.15295	0.86487	1.00673	0.86057	1.60056	1.24516
Mettl25	6.28345	5.04663	5.35462	5.67888	5.76328	5.51079	7.01342	5.57561	6.5852	4.46916	3.80771	4.13981	3.95907	4.0503	3.7713	4.1684	4.61563
Ccdc59	22.34455	20.88654	23.68091	23.85546	23.5159	24.96399	28.30668	26.81163	26.27498	20.4803	19.22575	20.90072	22.30627	21.95805	21.04704	20.86796	19.70881
Ppfia2	0.00438	0.00427	0.03143	0.01568	0.00955	0.00347	0	0.04994	0	0.11748	0.19299	0.20982	0.06749	0.10524	0.14084	0.28159	0.31281
Acss3	0.97625	0.77282	1.04731	10.92183	8.5764	8.73522	1.02248	0.47966	1.10557	0.46281	0.39095	0.51266	2.18782	1.79907	1.65891	0.41246	0.28399
Lin7a	0.22556	0.14684	0.34017	0.84664	0.71147	1.07584	0	0.12825	0.40357	0.45471	0.54586	0.66063	0.54356	0.62359	0.61283	0.74816	0.85436
Myf5	0	0.02732	0	0	0	0	0	0	0	0.01507	0	0.05874	0	0.01374	0.02573	0	0.03036
Myf6	0	0.04194	0	0	0	0	0	0	0	0.21376	0.21243	0.53789	0.32496	0.16392	0.1404	0.41016	0.21608
Ptprq	0.20926	0.36247	0.39645	0.16538	0.08789	0.0577	0.22862	0.10159	0.19692	15.96262	23.10775	18.59308	16.95387	19.00737	17.95261	25.94531	21.89276
Otogl	0.00408	0	0.00674	0.03795	0	0.00568	0	0	0	0.15159	0.19923	0.12795	0.07342	0.18498	0.16274	0.31285	0.34984
Ppp1r12a	28.58851	27.94358	27.25798	37.10596	33.00233	32.86351	34.46889	31.88546	30.42002	28.39004	24.08549	23.48052	23.42558	27.95592	27.43328	25.82006	24.11468
Pawr	28.26133	25.23441	24.17628	24.56644	24.82385	25.66221	32.09278	28.62698	29.01816	35.91919	30.34742	30.19744	32.93566	35.69321	35.57391	31.98704	33.29922
Syt1	0.91217	1.79923	1.71051	0.50515	0.57468	0.48004	1.39664	2.03497	1.53576	28.51789	37.98241	32.63971	30.83222	32.62161	31.24885	49.18384	46.31486
Gm5136	0	0	0	0	0	0	0	0	0	0.0525	0	0	0	0	0	0	0
Nav3	1.09149	0.74812	0.7924	1.14519	0.96449	0.81863	0.93941	0.7113	1.32247	1.20635	0.99106	1.02504	0.93697	0.98108	1.22762	1.39589	1.51967
9230102K24Rik	0	0	0	0	0	0	0	0	0	0	0	0	0	0.02264	0	0	0
E2f7	0.11139	0.17763	0.17972	0.09351	0.06976	0.11023	0.34592	0.01545	0.09415	1.05618	1.46354	1.43398	1.18001	1.60214	1.23885	1.76107	1.95597
1700020G17Rik	0	0	0	0	0	0	0	0	0	0	0	0.05033	0.01913	0	0	0	0
Csrp2	23.9516	29.2654	26.79098	8.97798	11.45863	9.84252	22.43441	27.8185	17.23239	35.71543	37.01904	31.92826	38.52153	28.06691	28.48739	29.51165	38.70175
Zdhhc17	12.48239	13.79522	13.90393	14.03352	14.5535	15.45669	11.29007	14.26392	15.67429	11.57313	12.0821	11.5165	10.96753	10.99916	11.29414	12.81284	11.47019
Osbpl8	10.88075	12.33122	10.63226	10.69464	9.40158	10.31637	16.32437	13.12004	13.74393	8.21958	8.07286	7.47558	7.9893	8.16751	8.08068	9.35	8.44603
Bbs10	1.81481	1.66667	1.96878	1.74114	1.97646	1.95158	1.50395	1.69568	2.87377	1.10512	0.80546	1.2261	1.26252	0.92815	1.17767	1.15755	1.02243
Nap1l1	10.85686	9.11486	9.44357	8.1333	7.78437	7.50187	12.79929	9.89276	14.96277	11.52552	10.2705	11.13396	11.77338	12.38561	11.35258	13.72782	14.41228
Gm5176	0.11391	0.14582	0.18935	0.17298	0.08927	0.41207	0	0.27212	0.09173	0.13948	0.22381	0.07714	0.31178	0.20485	0.08255	0.04181	0.07936
Phlda1	11.83029	9.30731	12.42948	18.43761	18.45779	19.29849	6.73194	7.51574	10.20293	11.10301	9.41119	12.18715	12.73535	16.0575	16.25988	9.53097	8.00086
4933440J02Rik	0	0.02475	0	0.02976	0	0	0	0	0	0	0	0	0	0	0	0	0
Gm20758	0	0	0	0	0	0	0	0	0	0	0	0	0.02008	0	0	0.03755	0.03617
Krr1	7.64349	7.26802	7.7165	8.46395	7.77932	7.74745	11.39277	7.77894	9.64947	6.76926	7.04992	6.97602	7.39195	6.88894	6.79212	7.325	7.2627
Glipr1	0.33566	1.04803	1.77421	0.4596	0.51096	0.66395	0	0	0.65532	2.73291	3.90159	2.51065	2.84239	2.80221	2.34936	3.07833	4.00889
Glipr1l1	0	0	0	0	0	0	0	0	0	0	0	0	0	0.01646	0	0	0.01778
Glipr1l2	0	0	0	0	0	0	0	0	0	0	0	0.01642	0	0	0	0	0
Caps2	0.15844	0.35802	0.3697	0.13501	0.05211	0.17693	0	0.84095	0.6435	0.28434	0.34339	0.3458	0.14757	0.20323	0.21964	0.30087	0.39527
Kcnc2	0	0	0.03032	0.04382	0.01462	0.01646	0	0	0	0.03758	0.07007	0.03957	0.04201	0.02328	0.03658	0.01322	0.03841
1700010J16Rik	0	0	0	0	0	0.03393	0	0	0	0	0	0	0.00362	0	0	0	0.08476
Atxn7l3b	41.70198	39.91782	35.08869	33.87362	32.79384	30.21114	35.4066	38.09485	49.97231	37.09246	34.5983	33.44969	37.21446	34.64508	34.21166	41.25684	41.75454
Mir669h	0.29335	0.5434	0.76842	0.34727	0.31133	0.64145	0	0.52605	0.21753	0.29165	0.42881	0.47828	0	0.25369	0.32863	0.2333	0.38229
Trhde	0.00978	0.01944	0.01304	0	0.01627	0.02279	0	0	0	0.05629	0.1865	0.12929	0.0483	0.05055	0.0607	0.23024	0.12608
Tph2	0	0.02124	0	0	0	0.01234	0	0	0	0.30362	0.67111	0.1977	0.14561	0.38121	0.29112	0.33347	0.33568
Tbc1d15	15.83058	14.9695	13.98215	14.65612	13.47341	16.1817	15.62132	14.6346	18.74797	14.43293	15.85666	15.16351	15.25459	14.62096	15.63265	17.41124	17.98798
Rab21	39.29882	39.85816	38.73418	36.91031	35.21166	38.5293	45.71773	46.63876	45.62599	59.44964	70.6294	68.03729	68.75912	72.63835	69.79308	87.16629	83.66726
Tmem19	12.33211	13.28591	12.68036	10.17507	10.74426	10.55075	16.70158	14.0946	12.69591	29.10607	34.98677	31.42456	28.7431	30.72323	28.64092	35.30884	35.84314
Thap2	6.32296	5.93162	5.56058	6.75042	5.63746	5.94359	10.39361	7.83144	8.03906	6.25078	4.96913	5.9473	6.05395	6.00654	5.91858	8.3675	7.72796
Zfc3h1	10.68545	12.90362	12.68332	13.39218	10.98091	12.1606	10.99002	14.66537	14.29028	12.90246	15.43784	14.46198	10.61687	12.40131	11.72906	15.17007	12.27803
Lgr5	0.19874	0.12051	0.14449	0.46523	0.27588	0.35199	0	0.06265	0.11875	0.27183	0.27061	0.31004	0.31618	0.42865	0.32946	0.30838	0.4528
A930009A15Rik	0.00728	0	0	0	0.06152	0.03234	0	0	0	0.01369	0	0.04933	0	0.05566	0.0107	0	0
Tspan8	2.78947	4.71339	4.59336	1.32001	1.83371	2.15593	4.46846	5.27938	4.53734	11.12566	14.84942	16.58485	9.78522	8.76545	10.93609	24.52006	22.85523
Ptprr	0.05463	0.02853	0.08754	0.02953	0.04721	0.03362	0	0	0.03269	0.15596	0.27301	0.17447	0.15824	0.2509	0.09384	0.2373	0.1964
4933416C03Rik	0	0	0	0	0	0	0	0	0	0	0	0	0	0	0	0	0
Ptprb	0.15055	0.24971	0.73444	0.6604	0.60343	0.22963	0.04148	0.22725	0.69931	0.66518	0.62953	0.9162	0.58034	0.87862	0.45273	0.50806	0.47834
Kcnmb4	2.13119	1.90257	1.87796	0.58314	0.91452	0.80018	0	1.36085	1.29097	5.30748	5.10505	7.62025	7.02863	6.2108	6.95677	5.57166	7.8582
1700058G18Rik	0	0.00245	0	0	0	0	0	0	0	0.04005	0	0.08821	0	0.11718	0.04614	0.10697	0.34108
Cnot2	24.05543	24.36774	24.46972	23.82137	22.31541	23.10963	28.20869	24.26042	27.0993	23.69661	25.07382	25.34817	26.50307	23.86848	25.68811	25.73794	26.64791
1700030O20Rik	0	0	0	0	0	0	0	0	0	0.08993	0	0.01143	0	0	0.09002	0	0
Myrfl	0.11083	0.43112	0.17203	0.10299	0.14697	0.15692	1.31634	0.33581	0.18405	1.71406	2.6526	2.20919	1.54184	1.34067	1.31186	3.43836	3.19749
Rab3ip	3.12841	3.56158	3.36879	2.94701	2.70908	2.98474	3.42898	4.18705	2.76474	4.43421	4.47885	4.93648	4.55271	4.55558	4.31612	5.00774	5.65058
4933412E12Rik	2.67556	2.80296	2.85873	2.75657	3.09276	2.79949	2.95971	3.02272	3.69548	3.8805	2.61918	4.12783	3.89274	2.87864	3.84156	2.37932	2.95317
D630029K05Rik	0.11422	0.02233	0.01322	0	0	0.09646	0	0	0	0.01983	0.03909	0	0.05461	0.06105	0.0112	0.12041	0.09248
Best3	0.01296	0	0.02739	0	0	0	0	0.00983	0	0.06156	0.05255	0.02888	0.02124	0.02148	0.02744	0.07717	0.03679
Lrrc10	0.01994	0.01722	0	0	0.08634	0	0	0.13869	0	0.04429	0	0	0.10079	0.04101	0.00934	0	0.04439
Cct2	79.91978	78.08606	76.211	65.43656	64.94309	60.07303	84.06292	64.95518	78.16381	102.85145	112.63203	106.60156	111.90775	109.37286	112.7585	115.38018	129.48658
Frs2	13.12677	12.80973	12.17244	13.76098	13.69761	13.99175	16.96014	15.21752	16.07083	10.7616	9.44657	9.0692	9.48981	10.48939	10.65331	11.04165	10.6526
Yeats4	13.62133	13.00723	13.68369	10.94709	11.97025	10.28696	6.34504	12.25661	15.18578	18.18269	19.67323	19.74034	19.19391	19.2121	17.11145	19.91162	23.31554
9530003J23Rik	0	0	0	0	0	0.00513	0	0	0	0.05175	0.27294	0.08809	0.28987	0.39288	0.28119	0.51359	0.43003
Lyz2	7.96339	28.17071	37.37358	4.85648	5.46751	14.1743	2.8578	8.48375	12.08927	79.94087	131.27285	118.26838	93.08421	82.84015	76.74667	144.48253	142.72405
Lyz1	1.20587	0.9905	0.45559	0.61189	0.07162	0.10271	0.0106	0.43833	0	35.11292	55.56418	53.46314	50.78034	34.22298	30.45512	52.52447	68.07458
Cpsf6	13.59084	15.8696	16.01031	15.99212	15.85828	16.81236	18.38923	18.72825	18.23597	14.00397	14.77546	14.52111	14.22554	14.89063	14.37817	17.77245	15.08377
Cpm	0.27262	0.30824	0.33614	0.03916	0.17769	0.2851	0.01043	0.38909	0.33742	2.20276	2.34303	2.2127	1.19502	1.57342	1.61982	2.04389	2.79062
Mdm2	23.33415	23.38527	27.21038	27.32099	27.97062	28.58543	29.68376	33.00153	26.52395	30.10606	36.439	34.30733	28.40226	32.68402	33.65545	38.7766	34.65765
Slc35e3	2.90687	2.74289	2.81143	2.76269	2.31182	2.31264	2.72894	2.36413	3.51709	1.73093	1.49894	1.78635	2.03525	1.63431	1.4122	1.96325	1.79171
Nup107	9.67033	9.3424	9.36863	10.41802	10.26771	10.39418	11.76608	10.44556	11.7171	9.13701	8.70702	8.62513	8.95306	9.65889	9.86138	8.2668	9.7143
Rap1b	58.8757	55.49151	54.15671	51.89609	52.47046	48.8997	51.03411	61.90781	65.02193	68.75687	69.47276	66.80458	73.38443	65.65847	72.06539	79.1285	77.67566
4933411E08Rik	0	0	0	0	0	0	0	0	0	0.0186	0	0	0.01703	0.01601	0.01581	0	0.0186
Mdm1	2.58173	2.36753	2.86638	3.51833	2.91179	2.99555	2.45603	2.50886	2.25467	3.15084	4.1858	4.24917	4.223	3.93322	3.8711	4.75657	3.74624
Il22	0	0.11393	0	0	0	0	0	0	0	1.63072	1.91571	1.7214	0.89564	1.64972	1.14922	1.59771	1.75684
Iltifb	0	0	0	0	0	0	0	0	0	0.02856	0	0.02544	0.02575	0.06604	0.05266	0	0.08337
Ifng	0	0	0.55954	0	0.05094	0.10888	0	0	0.10601	0.23428	0.15313	0.83764	0.53765	0.48782	0.2321	1.11925	1.23919
Dyrk2	16.97676	16.18009	16.19747	17.4465	14.99529	13.63338	11.30191	13.27459	14.70524	14.41249	13.99903	13.74181	14.19319	14.31781	15.23707	16.09596	14.12774
1700064J06Rik	0	0	0	0	0	0	0	0	0	0	0.06365	0	0	0	0	0	0
Cand1	20.6155	19.44816	18.53035	16.23971	16.90906	15.89023	21.14951	19.38031	20.76635	18.49282	16.65767	17.07136	18.044	16.5406	18.21924	19.04152	19.75712
1700025F24Rik	0.04536	0.00912	0.11537	0.0278	0.03517	0.02594	0	0.12723	0.07815	0.01152	0	0.0963	0.00098	0.03019	0.16753	0	0.06236
Grip1	4.57565	3.69047	4.405	6.75431	5.77605	5.93105	2.05473	3.29792	4.60408	1.93787	1.59899	1.87411	2.29498	2.06457	2.18169	1.04249	1.64669
4930564G21Rik	0	0.03956	0	0	0	0.08235	0	0	0	0	0	0	0.04014	0.03244	0	0	0
Helb	3.67952	3.59444	3.96755	4.21944	4.31775	3.8415	3.55372	3.25703	4.66441	5.36209	4.6408	4.93504	5.39576	6.31262	5.79902	5.24439	5.27894
Irak3	2.98981	2.18644	2.34509	2.82076	2.2355	2.68864	0.49027	2.28904	1.89924	10.414	7.7392	8.51014	12.53266	11.93778	12.56223	7.16182	8.10987
Tmbim4	40.36584	44.38278	42.59121	32.14889	34.73985	32.43001	41.88531	44.92565	33.03443	43.41329	50.41408	49.1015	46.67941	47.15121	44.63562	50.5841	48.82403
Llph	8.07629	7.47631	7.13601	5.66931	7.71907	7.13847	10.56718	6.3688	7.34875	6.39269	6.34509	6.88599	7.51412	6.75089	7.58824	8.06898	7.01737
Hmga2	0.00413	0	0.00762	0	0.00183	0	0	0	0	0.0038	0.0437	0.00861	0.01725	0.00339	0.00416	0	0.03303
9230105E05Rik	0	0	0	0	0	0	0	0	0	0.02113	0.0409	0	0.04738	0	0.01161	0	0.04226
4921513I03Rik	0.05284	0.15438	0.12276	0.13067	0.00365	0.22473	0	0.00114	0	0.10262	0.06898	0.00088	0.07438	0.04221	0.12751	0.11689	0.04522
Msrb3	37.01407	36.02977	28.34534	26.32694	25.40944	25.63593	44.4186	45.61339	43.62863	31.53733	23.66018	21.50329	24.40403	22.90254	25.01106	24.76833	26.92777
Gm15910	0.19077	0.20842	0.2787	0.21713	0.16253	0.31788	0	0.06662	0.24528	0.37097	0.40591	0.3709	0.18846	0.2421	0.33814	0.3402	0.38212
Lemd3	6.66156	6.4694	6.01045	7.03507	7.0481	7.15511	6.71712	7.42156	7.77946	6.38844	6.74356	6.35017	6.77922	6.88112	7.21567	7.06295	6.87047
Wif1	0.03662	0.01257	0.04179	0	0.00389	0	0	0	0.29627	0.05515	0	0.06751	0.01151	0.0525	0.05929	0.03654	0.07062
Tbc1d30	0.50043	0.56518	0.6267	0.74414	0.72036	0.73625	1.42976	0.78363	0.19676	0.52473	0.74595	0.54906	0.42005	0.5329	0.50371	0.94334	0.81581
Gns	48.68866	45.55672	44.12154	40.09885	39.55415	36.0606	50.51426	42.29034	46.19467	30.11907	28.66962	28.70929	30.77749	27.74625	28.57826	32.71517	32.00904
Rassf3	6.40202	6.1415	6.17751	5.4159	6.32704	5.50814	7.04319	6.2709	7.75459	13.16545	16.08661	14.92628	13.013	12.68869	12.33466	18.88261	18.47098
Tbk1	15.6769	17.12948	16.92215	19.23238	18.36147	18.33089	19.72947	19.24461	20.39246	14.47019	15.80142	15.82345	14.43166	16.06798	15.53083	14.9465	14.62554
Xpot	15.58521	15.34514	15.91764	15.04664	14.00196	14.04622	19.33771	17.48697	15.23658	11.53275	10.80757	10.81616	11.24058	10.50172	11.3131	11.63469	10.83943
D930020B18Rik	0.00831	0.01218	0.00919	0	0.00795	0	0	0	0	0.19306	0.26532	0.2242	0.16621	0.23375	0.12227	0.34555	0.27335
BC048403	5.20566	4.56141	4.86188	4.32468	4.41502	4.46116	3.96281	4.7121	5.67771	3.93488	3.4465	3.65358	4.003	3.71364	3.49083	3.69446	3.86948
Srgap1	2.77939	3.09602	3.52835	2.53162	2.6935	2.33376	2.02289	2.24244	2.49199	7.49295	7.17558	7.18143	5.81214	7.34766	7.39886	7.20908	6.60033
Gm9079	1.09655	1.02471	1.0709	1.31322	1.13044	0.94396	1.47524	0.8701	1.31439	0.82338	0.6684	0.58948	0.8645	0.56737	0.56433	0.51385	0.67679
Tmem5	30.69922	29.25455	27.26671	25.82165	25.86475	24.59227	34.26549	31.87124	31.84945	25.74199	23.61095	24.84555	29.82493	26.29644	26.23047	24.21427	27.39621
Gm4489	0.31912	0.121	0.18139	0.06547	0.141	0	0	0	0.23574	0.18289	0	0	0.0645	0.1404	0.10101	0.04091	0.12161
Avpr1a	3.77174	3.48289	2.68637	5.70848	5.75154	6.20221	5.21949	6.05464	3.42889	4.69832	2.57946	3.29613	6.72946	5.1852	5.44104	2.03967	2.39365
A130077B15Rik	0.00407	0.03357	0.01855	0	0.04731	0.00633	0	0.06699	0	0.06149	0.01843	0.04816	0.06144	0.05166	0.02607	0.05323	0.00619
Ppm1h	8.955	8.12965	8.22914	10.01487	9.84137	10.20117	6.65765	8.34943	7.23558	8.79301	8.68584	8.2313	10.43855	9.48246	9.95795	8.45824	8.58076
Mirlet7i	0.30452	0.61575	0.28529	0.5888	0.94133	0.42763	0	0	0	1.15058	1.26304	0.56632	0.2196	0.57436	0.87783	0.61352	0.26235
Mon2	15.13515	16.2751	15.25849	15.05395	14.33712	14.69793	18.44241	16.17419	15.78978	14.21844	13.18439	13.65037	13.76443	13.38026	14.1155	15.26374	14.67862
Usp15	23.46804	29.75877	25.04153	20.55811	19.52462	22.90379	28.93541	37.37634	21.59995	29.16396	34.74182	32.67233	31.77537	29.35628	28.81267	37.26977	36.02334
Fam19a2	0.36281	0.46669	0.37959	0.03685	0.06693	0.06368	1.98176	0.57281	0.1483	1.05492	1.08209	1.31477	0.84205	0.93034	0.99959	1.76458	1.6874
4930503E24Rik	0	0	0	0	0	0	0	0	0	0	0.09322	0.03472	0	0.03131	0	0.04077	0
Slc16a7	2.3883	2.48216	2.07118	2.26437	2.08147	2.02461	1.23955	2.02667	2.09361	2.18333	2.54132	2.18933	2.61113	1.83055	2.00551	1.7693	2.322
Lrig3	13.76233	10.9063	10.30781	13.67572	13.41834	13.25706	11.64612	10.91114	10.85548	10.75548	10.72124	10.56157	12.27289	11.63024	13.40638	9.49217	10.80068
Xrcc6bp1	3.21416	2.30216	3.37907	2.4033	2.98699	1.82777	5.73446	4.40912	2.95587	2.91155	2.29005	2.64997	2.56051	2.43859	2.89794	3.40101	3.07744
Ctdsp2	53.0802	44.9173	42.12897	48.31123	51.93456	45.96899	48.33108	43.81152	54.38235	41.43357	34.69296	34.54499	40.46985	37.80279	40.41661	34.53087	37.56909
Mir26a-2	0.01027	0.00681	0.00937	1.44898	0.12046	0.01566	0	0	0.91855	0.06793	0.00373	0.01102	0.11805	0.00176	0.17798	0.00327	0.0493
Avil	7.05561	15.01919	11.70288	6.19974	6.72419	5.21126	33.82909	31.33331	17.40088	49.22752	72.6893	68.6708	35.1091	42.76142	37.81783	111.53781	93.61632
Tsfm	11.40598	12.26454	11.68634	7.69831	9.868	8.28459	12.77844	11.53492	10.0631	11.85209	11.66808	12.59434	12.69769	12.16011	11.6525	12.39032	12.89099
LOC100504608	0.32278	0.19128	0.42283	0.09693	0	0.35648	0	0	0	0.50319	0.88481	0.78886	0.86976	0.4868	0.37708	0.49102	0.36779
Mettl1	14.43556	13.04649	11.61823	8.23151	8.68491	9.96688	20.04066	11.89773	9.85215	13.60326	9.96302	13.4059	12.65069	12.76125	10.54792	10.41221	8.82181
Cyp27b1	0.17261	0.18831	0.22153	0.11876	0.0796	0.12072	0	0.15145	0.20068	0.74442	0.33827	0.85574	0.33768	0.70104	0.60316	0.52196	0.51148
March9	4.04409	3.81043	4.11597	2.02785	2.56571	2.71851	3.45131	3.44495	3.31575	5.68724	5.54695	5.26097	6.47694	6.38622	5.65413	4.76565	5.33737
Cdk4	96.6507	85.55492	87.48315	66.65251	75.30893	68.67056	80.97237	81.89934	85.10717	100.58686	90.87935	97.25658	113.93019	112.49681	107.85978	91.90214	102.98857
Tspan31	39.38243	37.77504	37.25931	31.46702	33.51229	32.46036	41.50928	35.13947	36.99375	41.78093	40.13685	44.56429	46.85841	42.90946	45.8002	46.10146	45.42046
LOC100504703	2.97259	3.81018	3.00904	3.92151	2.93071	4.08884	0	2.74196	1.50904	3.64038	5.73672	4.84942	4.61026	4.29574	3.24308	4.89499	3.84418
Agap2	0.1728	0.24521	0.54918	0.16727	0.12917	0.22702	0.6852	0.1841	0.37156	0.31184	0.4136	0.44979	0.30872	0.30916	0.44563	0.3105	0.42068
Os9	49.31567	42.92624	44.98485	44.11795	43.32738	40.36335	40.84949	38.01943	41.60118	49.95118	48.80629	51.64629	52.3979	50.50484	49.99049	48.31129	51.06955
B4galnt1	59.66692	57.27787	61.82662	46.8372	48.83254	48.49475	62.34823	50.67655	45.32951	67.9847	67.59215	71.76665	71.36496	67.91101	68.03935	58.22638	64.78568
Slc26a10	0.67583	0.66458	0.95282	0.55304	0.70707	0.48221	1.03088	0.9417	0.33096	2.3165	2.79657	2.44237	2.49649	3.04859	2.28186	2.54761	2.51809
Arhgef25	23.27558	20.11723	23.36051	21.12318	22.9514	19.61405	14.92039	19.38792	32.02461	15.87887	11.97564	12.38376	14.40813	13.30788	13.3818	11.24773	11.3766
Dtx3	85.45997	83.72408	99.79799	91.64408	91.58468	85.67325	82.0127	82.46809	66.11937	63.92145	62.1303	64.68181	62.09534	69.05229	64.63622	50.23782	48.01787
F420014N23Rik	0.95683	1.49316	1.44201	1.47679	1.71566	1.41005	2.65902	1.40641	1.232	0.84169	1.28509	1.16718	0.85055	1.07198	0.69389	1.13019	0.75454
Pip4k2c	32.40915	30.43789	27.82465	25.49137	26.65514	24.54462	25.24383	30.13339	29.37873	25.784	26.66593	26.27725	26.57759	25.52955	24.80504	26.54055	28.94223
Kif5a	0.32871	0.28878	0.3025	0.30756	0.25723	0.19443	0.19416	0.23319	0.17917	0.79439	0.7909	0.74546	0.55892	0.81455	0.72898	0.92141	0.84525
Dctn2	77.52486	70.34658	71.26443	62.29004	61.67713	59.30024	64.95787	60.8974	56.80323	72.59022	73.31263	76.00005	73.68896	72.99933	68.28238	68.17704	73.20299
Mbd6	33.78766	33.40368	38.36525	39.24551	43.61223	37.90955	43.87312	42.38463	31.60232	26.79621	22.72248	25.62341	24.84597	30.01828	27.2934	23.28208	20.41112
Ddit3	27.22306	28.69375	31.31999	22.46744	25.92125	20.43754	27.29625	34.14081	28.03418	20.71636	18.23129	22.68504	23.8843	22.27381	20.77112	20.71305	19.17526
Mars	18.89844	18.34818	18.34363	15.02225	14.92891	14.23302	14.00774	13.26445	11.59905	23.32901	22.52433	22.49802	23.62366	23.04895	22.1335	21.87295	23.66225
Arhgap9	0.49487	1.18939	2.50033	0.51478	0.48605	0.65188	0	0.92313	1.34483	0.937	0.85515	1.74547	1.19891	0.74296	0.72879	0.838	1.48904
Gli1	0.11312	0.03817	0.05205	0.03707	0.02037	0.04555	0	0	0.00011	0.30737	0.14459	0.21193	0.23215	0.12283	0.20412	0.17452	0.15539
Inhbe	0	0	0	0.01587	0	0	0	0	0	0.17892	0.02873	0.03801	0.09528	0.04048	0.01249	0.11377	0.02969
Inhbc	0	0	0	0	0	0	0	0	0	0.02883	0	0.11587	0.02964	0.04474	0.12141	0	0.01611
R3hdm2	24.16667	21.26151	21.99476	22.37627	20.60731	18.99598	25.58938	23.03155	21.55271	21.78436	20.10605	21.06215	21.3853	21.98692	21.54371	21.23973	20.04948
Stac3	0.87565	0.99222	1.47946	1.09404	1.80861	1.84872	2.01642	1.48721	1.0168	0.82247	1.05589	1.37813	1.00623	0.97726	0.85875	1.31055	0.81414
Ndufa4l2	0.98866	0.78312	1.27072	0.32655	0.70569	0.20533	0	0	0.87575	0.96025	0.83719	0.62709	0.48924	0.49688	0.19334	0.46778	0.75875
Shmt2	9.63304	7.6775	9.43641	7.29251	6.7354	6.48813	7.14229	7.19541	8.55947	14.1004	13.08962	14.52091	14.06483	15.48929	14.31772	13.84919	14.56675
Nxph4	0	0.08469	0.0376	0.02022	0.01859	0	0	0.10186	0.1055	0.24282	0.42493	0.4927	0.31151	0.52156	0.31874	0.40556	0.77123
Lrp1	34.41497	26.1351	27.52841	35.35974	32.56013	29.7187	24.32751	17.17561	35.37204	21.58377	14.86791	16.91566	19.56413	17.86813	17.07583	16.00863	16.31382
Stat6	36.55584	36.27833	35.7011	32.64489	34.77453	32.3264	36.05152	32.0565	35.86854	34.20335	34.27326	35.22083	35.98324	32.55479	33.69875	33.27284	34.89339
Nab2	14.97622	13.2869	15.00211	15.81817	14.48024	13.01384	12.28871	10.42578	10.56735	11.05492	8.28116	8.97235	11.13901	11.70147	10.96779	9.17999	8.71268
1700012D01Rik	2.01816	1.82095	1.91222	2.82239	2.33882	1.62699	4.42098	1.86936	1.74888	1.32622	0.79376	1.47336	1.18133	1.03989	1.47494	2.0838	0.8111
Tmem194	2.20144	2.17114	2.38337	2.30422	2.21003	2.79175	2.87289	1.76503	2.37113	1.71157	1.75255	1.90543	1.73654	1.70341	1.77664	1.8654	1.88346
Myo1a	0.1685	0.2599	0.24124	0.21003	0.07865	0.06024	0	0.53241	0.16849	4.03668	5.71916	4.79244	4.16282	5.62501	5.15991	5.51469	5.62329
Tac2	0.03253	0.11113	0.03563	0.03582	0	0.02642	0	0	0	7.31879	10.5545	8.80488	6.44686	9.66795	8.21348	12.71735	12.79498
Zbtb39	4.23824	3.60928	3.96769	3.94176	4.43621	3.904	3.97491	3.86157	3.0116	4.39882	3.47494	4.021	4.07353	4.20428	4.16422	3.94856	3.80807
Gpr182	0.21994	0.22218	0.68702	0.18942	0.22477	0.42565	0	0.19698	0.3236	1.28837	0.78721	1.69622	1.05585	1.40843	1.12645	2.02595	2.18958
Rdh1	0.03279	0.0147	0.03226	0.05361	0.03626	0.02101	0	0	0	0.08251	0.1392	0.1099	0.07861	0.18841	0.13039	0.11942	0.25916
Rdh9	0.17535	0.08973	0.18618	0.03767	0.14361	0.23604	0	0	0.26161	0.39298	0.47628	0.3538	0.37436	0.31828	0.39517	0.58902	0.48713
Rdh16	0.00448	0	0	0	0	0	0	0	0	0.00983	0.00488	0.04752	0.02718	0.01761	0	0.05091	0.03461
Rdh18-ps	0	0.00784	0	0	0.02974	0	0	0	0	0.04028	0.26474	0.09245	0.05984	0.0765	0.07473	0.22135	0.06078
Rdh19	0	0	0	0	0	0.00871	0	0	0.04166	0.24989	0.24722	0.15281	0.15193	0.16077	0.07415	0.40052	0.12497
BC089597	0.04752	0.02238	0.07045	0	0	0	0	0	0	0.52076	0.31671	0.22368	0.06594	0.25278	0.26926	0.81375	0.47005
Rdh7	0	0	0	0	0	0	0	0	0	0.28036	0.29746	0.50921	0.25971	0.25238	0.17239	0.34568	0.4848
Sdr9c7	0.16535	0.31276	0.02758	0.0236	0.06005	0	0	0	0.28758	2.58091	3.29368	3.86443	1.60638	1.46263	1.63678	3.28222	3.18455
Hsd17b6	0.13739	0.14398	0.10706	0	0	0	0	0	0	1.51533	2.5736	2.31194	1.64141	0.93461	1.09409	1.78941	2.38045
Prim1	4.17413	4.15385	5.1166	4.41655	3.52623	4.79302	1.34203	3.04524	5.18366	6.2395	7.08871	7.40144	7.98173	7.4958	7.75583	7.25715	6.94283
Naca	12.87971	12.50066	13.05541	10.92006	11.41544	10.75315	12.05672	12.56027	12.48696	11.97854	12.25482	12.51968	13.98243	12.51923	12.8526	11.94095	14.03516
Ptges3	19.89482	20.27135	20.5993	18.22658	18.83768	19.76352	26.19248	20.99692	21.53459	21.75735	23.01717	22.58408	23.52695	21.60179	21.60062	23.38547	23.95279
Atp5b	362.2265	331.86129	306.55332	260.14757	267.72335	247.44898	310.98336	295.83771	292.03121	354.54248	372.03963	364.95854	376.65184	361.74703	354.27894	378.68542	415.64416
Mir677	2.24733	3.7602	5.1741	1.64992	3.39076	1.71643	0	7.74676	6.40772	2.99336	3.19419	3.7958	2.03975	2.20865	3.41719	1.12251	2.11361
Baz2a	15.52557	16.711	17.26244	18.80322	17.49099	16.96401	17.85884	20.52154	15.21712	15.28463	15.25809	14.71647	13.83881	15.33265	14.31215	15.88636	14.3396
Rbms2	17.13309	15.30188	15.01933	14.08441	15.33837	15.55324	12.51184	15.41135	14.84839	13.16499	12.03376	11.84026	12.94414	11.8175	12.67491	9.38384	11.18935
Gls2	0.2817	0.32355	0.50468	0.16059	0.14599	0.1007	0.02749	0.22658	0.2841	1.60002	2.16518	1.95567	1.3515	1.24956	1.32606	2.45305	2.13457
Spryd4	5.64704	4.78108	4.38867	3.64117	3.13079	3.19836	5.46179	5.55799	3.80719	4.69809	4.71888	4.29672	5.06157	4.29629	3.88373	4.04121	4.66072
Mip	0.01725	0	0.00735	0	0.04242	0	0.0189	0	0.05971	0.77028	1.08111	1.34954	0.68124	1.04499	0.68782	1.57663	1.52456
Timeless	0.88184	1.00307	1.14493	1.12224	1.16487	1.29473	0.10447	1.0932	1.27334	2.19991	2.31463	2.39201	2.58107	2.95925	2.62989	2.51068	1.9942
Apon	0.01715	0.02643	0	0	0	0	0	0	0	0.04036	0.1151	0.01898	0.05327	0	0.03305	0.16964	0
Apof	0.17681	0.23451	0.13388	0.25923	0.16857	0.02403	0.98765	0.10107	0.3303	0.55757	1.33454	0.62641	0.51532	0.64661	0.81669	1.15825	1.01935
Stat2	38.92075	45.33554	47.10911	44.59818	49.45106	48.33931	37.87166	40.23523	39.25423	50.81625	49.78843	52.33936	49.52934	54.0023	50.90117	40.0185	41.75365
Il23a	1.61925	2.37925	2.07866	0.63257	0.678	0.50649	1.91115	1.47658	0.94344	33.20639	47.99461	40.30306	40.10039	42.5774	44.34772	44.03783	46.98327
Pan2	12.82876	15.37379	16.87994	17.52871	18.557	17.79535	14.65931	16.73954	12.79205	12.89092	12.40399	13.63714	12.24249	14.43462	14.1671	12.18164	11.89257
Cnpy2	67.04296	62.741	64.7577	55.36135	58.25407	53.35205	57.2096	60.48809	60.30563	65.76017	64.81579	67.30774	73.0911	65.74808	68.65036	58.33423	65.82348
Cs	56.27011	55.26296	52.47629	45.88328	48.1433	46.3109	44.95496	49.7225	48.90589	72.10833	74.63926	72.0776	73.7488	72.26502	73.32631	75.99056	80.17714
Coq10a	6.78783	7.94898	8.68613	7.49299	7.94438	5.73847	9.40399	8.93332	6.42534	5.37966	5.72543	5.71992	5.07839	4.85611	5.06827	5.82884	7.15156
Ankrd52	12.5808	13.26769	12.82683	12.85727	12.9468	11.65823	13.29666	11.47475	11.12351	12.61638	12.32803	11.76998	10.30826	12.62952	12.23853	12.18444	11.01828
Slc39a5	0.02596	0.04682	0.06448	0.08916	0.01728	0.07871	0	0.03256	0.02047	0.42732	0.55928	0.46141	0.58482	0.46464	0.42014	0.49306	0.89821
Nabp2	32.00059	32.43234	34.53365	28.49303	28.32393	27.85186	18.99389	28.26827	29.35057	31.89066	35.35084	35.08907	36.59564	37.69079	34.47607	27.14731	30.77331
Rnf41	9.05382	7.46475	7.76109	7.41503	6.91285	7.70091	6.3729	7.61318	7.30869	7.55304	6.61184	6.82572	7.15645	7.0541	7.07647	6.92454	7.35974
Smarcc2	49.35761	51.1936	52.75983	56.57769	53.21306	50.47775	58.7889	49.3844	48.378	43.13242	40.63231	42.04272	43.04439	43.6941	41.49161	38.50654	36.16861
Myl6	376.88053	341.53153	345.09998	304.97681	343.41789	284.8204	269.17285	275.71705	257.66129	321.1776	293.68953	313.12189	337.37426	300.58767	313.97819	230.97353	286.65345
Myl6b	4.89507	4.1731	4.78254	6.16961	4.76986	4.56214	7.78483	3.19674	3.82339	3.13323	2.80158	2.91968	4.53152	4.98925	4.29297	3.92898	3.06556
Esyt1	36.81845	33.92025	33.61626	32.19164	34.69944	33.27335	26.27272	28.1783	31.15702	46.17003	41.20042	40.10043	48.6321	44.27804	45.51957	34.40541	37.23035
Zc3h10	10.49503	9.2983	10.48185	14.01503	14.10121	13.08538	15.36977	7.86071	9.28173	8.79897	9.73322	11.07534	11.98352	11.89332	13.34957	9.95008	8.94291
Rpl41	501.33256	367.25944	445.91135	408.46259	406.83917	292.41436	231.03042	265.88319	308.43841	454.93752	443.71593	481.53504	540.80944	499.17951	488.81374	317.11445	380.19349
Pa2g4	35.64874	34.02925	32.79538	29.97909	29.83855	28.33221	34.38493	29.65543	32.36127	44.3114	47.11954	45.75063	47.40744	47.10133	42.71652	52.9346	52.12836
Erbb3	3.35522	3.05845	4.25924	3.4702	3.74744	3.39933	0.97674	2.05359	2.83483	7.30114	7.94826	8.51295	5.9098	6.35107	6.0983	10.14971	9.29907
Rps26	363.10569	303.0296	347.17872	250.55133	276.33963	235.33976	304.19325	311.92187	403.54585	359.7094	343.03912	386.13751	399.41139	378.23582	358.35764	417.60577	472.62433
Ikzf4	5.50186	4.63959	4.68336	6.68663	7.48765	7.84333	4.98956	3.01659	4.64443	2.44115	2.14819	2.46386	2.28855	3.02827	2.99312	2.15957	2.09324
Suox	12.48264	12.19864	11.42983	12.2518	11.58487	10.47744	9.89155	10.70084	12.23637	8.20205	9.10054	7.8368	8.60613	6.78453	7.14889	10.5998	11.09227
Rab5b	22.93897	20.32226	18.50605	18.82873	19.24071	17.2848	26.52545	21.02798	24.80922	17.16576	15.33274	15.94039	17.3525	14.95136	15.74212	20.44798	20.96737
Cdk2	9.28619	10.21224	10.76004	9.81687	9.54251	10.33918	15.48931	11.46112	10.41518	11.4052	11.87355	11.62629	12.26661	13.25662	12.04492	11.31194	12.06378
Pmel	0.36904	0.4628	0.57369	0.37598	0.39996	0.54852	0.74558	0.36031	0.75752	1.07038	1.66945	1.36177	1.03656	1.11658	0.88279	1.36483	2.00102
Dgka	23.29144	24.94713	30.48132	24.82857	25.26891	24.88662	17.83818	19.75295	21.10794	22.34299	22.4845	24.90065	20.85618	19.76409	21.14141	18.13297	19.80911
Wibg	10.98693	9.66667	10.52105	9.89699	9.51	9.58759	4.63982	9.03814	9.37652	10.00788	12.00595	10.7054	11.56822	12.67083	10.63315	8.75476	10.63902
Mmp19	0.09409	0.08395	0.07879	0.15611	0.22579	0.33191	0	0.17804	0.00946	0.47386	0.57048	0.30515	0.33775	0.53866	0.46548	1.29121	0.73975
Tmem198b	5.42067	5.33776	5.53537	5.13433	5.15908	3.79917	5.85419	6.03116	6.149	4.62954	4.05926	4.98471	5.21921	4.64505	4.96303	4.79008	4.46332
Dnajc14	27.27177	24.05694	22.32093	23.24875	22.82423	20.52588	18.65511	21.51345	23.11	27.22309	28.17105	27.77062	29.09888	25.30163	27.36141	27.35413	28.46119
Ormdl2	11.99914	12.68416	11.79962	9.12689	10.04181	8.45647	9.99871	7.63622	7.83895	17.6471	17.1149	21.56565	19.63409	16.9453	15.94574	19.97237	18.518
Sarnp	11.30492	12.07916	10.28541	11.05487	11.13902	9.71432	14.83997	13.78464	14.61186	11.34704	11.13901	11.97595	14.99822	12.67987	11.52517	13.86498	14.03715
Gdf11	1.0297	1.09948	1.12824	1.12591	1.35485	1.12243	0.60212	1.16025	0.68635	2.17333	1.77464	2.40372	2.38699	1.80228	2.203	3.28772	2.54964
Cd63	117.30882	110.52074	110.87718	89.70711	101.84525	86.78938	72.50283	78.27327	92.86931	148.26188	144.8079	152.81806	170.23568	154.60189	159.63806	125.85427	150.00674
Rdh5	2.10415	2.23059	3.07454	2.63209	2.718	2.87085	3.36386	3.8102	2.71361	1.75868	1.95873	2.41443	2.17483	2.55237	2.16447	1.63527	1.59855
Bloc1s1	63.72541	58.33854	57.76257	50.0796	48.17342	43.08761	45.25579	41.59162	50.59535	42.92535	43.08881	47.3699	51.23794	43.79751	42.92277	45.87285	49.53285
Itga7	0.10638	0.13099	0.18961	0.09199	0.2181	0.11794	0.66847	0.0842	0.19181	0.66497	0.82876	1.08661	1.00056	1.06783	0.99671	1.96138	1.45315
Mettl7b	0	0	0.02571	0	0	0	0	0	0	0.2165	0.35447	0.32667	0.11879	0.25192	0.24142	0.31455	0.46832
Olfr9	0	0	0	0	0	0	0	0	0	0	0	0	0	0	0	0	0.03342
Olfr763	0	0	0	0	0	0	0	0	0	0	0	0	0	0	0	0	0
Olfr765	0	0	0	0	0	0	0	0	0	0	0.03366	0.001	0	0	0.05474	0	0
Olfr767	0	0	0	0	0	0	0	0	0	0	0	0	0	0	0	0	0
Olfr768	0	0	0	0	0	0.08723	0	0	0	0	0	0	0	0	0	0	0
Olfr769	0	0	0	0	0	0	0	0	0	0	0	0.06474	0.03091	0.03079	0	0.02908	0
Olfr770	0	0	0	0	0	0	0	0	0	0	0	0	0	0	0.02863	0	0
Olfr771	0	0	0	0	0	0	0	0	0	0	0	0	0	0	0	0	0
Olfr772	0	0	0	0	0	0	0	0	0	0	0	0	0	0	0.01328	0	0
Olfr773	0	0	0	0	0	0	0	0	0	0	0	0	0	0	0	0	0
Olfr774	0	0	0	0	0	0	0	0	0	0	0	0	0	0	0	0	0
Olfr775	0	0	0	0	0	0	0	0	0	0	0	0	0	0	0	0	0
Olfr776	0	0	0	0	0	0	0	0	0	0	0	0	0	0	0	0	0
Olfr777	0	0	0	0	0	0	0	0	0	0	0	0	0	0	0	0	0
Olfr780	0	0	0	0	0	0	0	0	0	0	0	0	0	0	0	0	0
Olfr781	0	0	0	0	0	0	0	0	0	0	0	0	0	0	0	0	0.03404
Olfr782	0	0	0	0	0	0	0	0	0	0	0	0	0	0	0	0	0
Olfr784	0	0	0	0	0	0	0	0	0	0	0	0	0	0	0	0	0
Olfr786	0	0	0	0	0	0	0	0	0	0	0	0	0	0	0	0	0
Olfr787	0	0	0	0	0	0	0	0	0	0	0	0	0	0	0.02869	0	0.01696
Olfr788	0	0	0	0	0	0	0	0	0	0	0	0	0	0	0	0	0
Olfr790	0	0	0	0	0	0	0	0	0	0	0	0	0	0	0.0556	0	0
Olfr791	0	0	0	0	0	0	0	0	0	0	0	0	0	0	0	0	0
Olfr792	0	0	0	0	0	0	0	0	0	0	0	0	0	0	0	0	0
Olfr794	0	0	0	0	0	0	0	0	0	0	0	0	0	0	0	0	0
Olfr796	0	0	0	0	0	0	0	0	0	0	0	0	0	0	0	0	0
Olfr798	0	0	0	0	0	0	0	0	0	0	0	0	0	0	0	0	0
Olfr799	0	0	0	0	0	0	0	0	0	0	0	0	0	0	0	0	0
Olfr800	0	0	0	0	0	0	0	0	0	0	0	0	0	0	0	0	0
Mir684-1	0	0	0	0	0	0	0	0	0	0	0	0	0	0	0	0	0
Olfr801	0	0	0	0	0	0	0	0	0	0	0	0	0	0	0	0	0
Olfr802	0	0	0	0	0	0	0	0	0	0	0	0	0	0	0	0	0
Olfr803	0	0	0	0	0	0	0	0	0	0	0	0	0	0	0	0	0
Olfr804	0	0	0	0	0	0	0	0	0	0	0	0	0	0	0	0	0
Olfr805	0	0	0	0	0	0	0	0	0	0.03286	0	0	0	0.01536	0	0.0426	0
Olfr806	0	0	0	0	0	0	0	0	0	0.03365	0	0	0	0	0	0	0.01691
Olfr807	0	0	0	0	0	0	0	0	0	0.03387	0	0	0	0	0	0	0
Olfr808	0	0	0	0	0	0	0	0	0	0	0	0	0	0	0	0	0
Olfr809	0	0	0	0	0	0	0	0	0	0	0	0	0	0	0	0.13793	0
Olfr810	0	0	0	0	0	0	0	0	0	0.04777	0	0.08117	0	0	0.02094	0.11692	0.08448
Olfr811	0	0	0	0	0	0	0	0	0	0	0	0	0	0.05946	0	0	0.03285
Olfr812	0	0	0	0	0	0	0	0	0	0.03313	0	0	0	0	0	0	0
Olfr813	0	0	0	0	0	0	0	0	0	0	0	0	0	0	0	0.02971	0
Olfr814	0	0	0	0	0	0	0	0	0	0	0	0.01654	0	0	0	0	0
Olfr815	0	0	0	0	0	0	0	0	0	0	0	0	0	0	0	0	0
Olfr816	0	0	0	0	0	0	0	0	0	0	0	0	0	0	0	0	0
Olfr818	0	0	0	0	0	0	0	0	0	0	0	0	0	0	0	0	0
Olfr819	0	0	0	0	0	0	0	0	0	0	0	0	0	0	0	0	0
Olfr247	0	0	0	0	0	0	0	0	0	0	0	0	0	0	0	0	0
Olfr820	0	0	0	0	0	0	0	0	0	0	0	0	0	0	0	0	0
Olfr821	0	0	0	0	0	0	0	0	0	0	0	0	0.03126	0.01581	0.02858	0	0
Olfr822	0	0	0	0	0	0	0	0	0	0	0	0	0	0	0	0	0
Olfr823	0	0	0	0	0	0	0	0	0	0	0	0	0	0	0	0	0
Olfr824	0	0	0	0	0	0	0	0	0	0	0	0	0	0	0	0	0
Olfr825	0	0	0	0	0	0	0	0	0	0	0	0	0	0	0	0	0
Olfr826	0	0	0	0	0	0	0	0	0	0	0	0	0	0	0	0	0.03365
Olfr827	0	0	0	0	0	0	0	0	0	0	0	0	0	0	0	0	0
Neurod4	0	0	0	0	0	0.00059	0	0	0	0.23447	0.47034	0.23809	0.29441	0.36184	0.35851	0.55797	0.2931
Tespa1	0.31527	0.68858	1.44376	0.30308	0.23231	0.42895	0.008	0.65826	0.40993	0.39309	0.22237	0.59956	0.50954	0.55803	0.23534	0.64777	0.52591
Vmn2r84	0	0.01929	0	0.0267	0	0	0	0.07806	0.04877	0	0.00239	0.00363	0	0	0.00988	0.01615	0
Vmn2r85	0	0	0	0	0	0	0	0	0	0.00447	0.02452	0	0	0.00578	0	0.05332	0
Vmn2r86	0	0	0	0	0	0	0	0	0	0	0	0.00606	0	0.01343	0.01052	0	0
Vmn2r87	0.00565	0.02369	0.0123	0	0.03594	0	0	0.11756	0	0.00616	0.04203	0.02205	0.01317	0.0062	0.01079	0	0
Pisd-ps1	61.19423	76.12402	84.75718	60.89419	66.3803	68.36986	73.59129	75.37836	51.96518	66.42258	79.30206	78.19778	52.25617	59.54909	59.54202	74.37678	57.11106
Sfi1	8.84298	11.1271	11.89376	11.87389	11.43403	10.53602	13.45849	9.86777	8.40102	11.1823	12.0471	12.4001	9.1633	11.14055	10.27496	12.6747	10.32354
Eif4enif1	14.52491	13.95611	13.66111	14.10988	13.92532	13.97804	14.22334	14.29036	14.29576	14.59115	14.10928	15.11013	15.83359	15.38173	14.73749	15.79855	15.70541
Mir3470a	0.26868	0.77145	0.35637	0.41214	0.16796	0.25104	0	1.56393	1.21896	0.3921	0.8731	0.33293	0.5104	0.23289	0.19139	0.632	0.54912
Drg1	39.929	39.34928	38.32072	34.99943	36.49125	35.9867	39.96861	36.56328	43.88323	35.22961	36.10656	35.70588	42.32986	35.75512	37.16801	40.29363	40.47661
Patz1	20.02076	18.22159	18.33405	17.2108	17.70523	15.3974	17.44206	17.18086	18.59967	17.18238	14.02727	15.08167	17.7905	18.09005	16.84398	16.63889	17.71205
Gm11944	0.9989	1.22635	1.06454	1.10791	1.37364	1.80104	0	1.72042	1.17933	1.02273	0.84988	0.80012	1.22386	0.85885	0.92769	0.83407	0.86299
Pik3ip1	52.50529	48.27686	45.12842	46.52965	47.67123	43.29147	58.60868	56.37126	70.05776	27.53358	24.06175	25.51538	31.02097	28.79926	28.445	25.92636	32.18778
Limk2	45.60947	48.38297	48.10085	47.53639	51.66312	46.11708	43.46021	45.84355	45.40916	44.55706	38.58211	40.57991	41.49869	49.35504	48.12573	36.07818	41.08376
Rnf185	10.76591	10.51975	10.08768	9.72771	9.92004	9.44854	9.24426	10.06548	8.76935	8.56783	8.13873	8.93581	8.87796	8.43136	8.84183	9.87349	9.95493
8430429K09Rik	1.82586	1.50005	1.57202	1.92321	1.82932	1.9754	1.27329	1.76121	1.67618	1.98886	1.91004	2.01681	2.30279	1.84686	2.37109	2.07478	2.89157
Pla2g3	0.58002	0.62025	0.85317	0.82182	0.67276	0.60779	0.57839	0.99995	0.35343	3.18883	5.27175	4.49926	2.71978	3.68305	3.47115	4.59807	4.02892
Inpp5j	0.31277	0.995	0.62382	0.58814	0.62115	0.58331	0.16533	1.20078	0.59594	3.66019	4.92673	5.47598	2.39941	3.29607	2.43002	5.66705	4.48075
Selm	14.23632	10.25067	14.87942	19.40431	22.85741	17.14958	7.3077	13.74084	13.30377	16.67113	22.55044	23.11723	17.40909	18.64276	16.93937	29.23117	23.85971
Smtn	5.4879	4.69198	5.04921	7.35941	7.07949	8.32333	3.09276	2.51656	3.97084	10.10243	7.18076	7.59512	7.83188	8.6882	8.48994	6.89792	6.61727
Tug1	20.77127	22.11376	21.83131	26.45543	23.82379	25.72967	22.53985	19.71821	24.88806	21.95049	19.68241	20.65576	23.13565	21.75274	22.50198	21.56578	21.54256
Morc2a	12.63152	12.69552	13.35776	16.09771	15.88433	16.05358	14.75612	12.23373	12.31217	14.94393	13.31312	13.72963	13.7515	15.78242	15.23414	13.81083	12.82442
Osbp2	0.24415	0.1326	0.14355	0.78775	0.75429	0.55565	0.64525	0.26256	0.50827	0.39037	0.62061	0.63239	0.46561	0.97343	0.53207	0.74526	1.06819
4921536K21Rik	0.05806	0.06495	0.08084	0.13655	0.11969	0.11296	0	0.02563	0	0.17625	0.33087	0.23974	0.22426	0.19054	0.2063	0.17141	0.14602
Dusp18	0.82859	0.76974	0.77219	1.42083	1.4119	1.7389	0.0579	0.8549	0.46907	1.4561	2.19819	2.23869	1.67282	2.19979	2.1836	2.09627	2.08695
Slc35e4	4.94169	3.91428	3.89299	3.49008	4.44561	3.54911	1.58431	3.42979	2.29412	3.71382	3.31733	3.555	4.66984	3.63068	4.14969	3.10512	3.55465
Tcn2	45.73108	39.46641	37.97143	33.47637	34.28517	33.50148	39.10046	40.55648	37.45993	24.63614	26.42445	25.89972	33.49166	27.59476	27.03485	26.45445	28.29455
Pes1	22.46409	20.30427	19.12884	20.05449	17.30545	16.97774	17.37962	18.00774	20.77207	19.14661	18.6454	18.41442	20.71424	19.0051	19.4056	16.88874	20.68589
Gal3st1	0.13296	0.14622	0.22136	0.11624	0.01524	0.05547	1.11389	0.16549	0.48772	1.24285	1.77481	2.17079	0.74963	1.224	0.82808	2.23042	2.30494
Sec14l4	2.10543	1.51449	1.75763	1.73141	1.90055	1.70198	0.65767	0.89302	1.88592	2.24044	1.90677	2.01907	1.36863	1.62781	1.29273	1.94792	2.11312
Sec14l3	0.00106	0	0	0	0	0	0	0.00999	0	0.51915	0.80333	0.59852	0.39973	0.61555	0.68481	0.68142	0.96095
Mtfp1	1.67327	1.44681	1.00581	0.7375	1.06168	0.85654	4.0382	3.32728	1.03585	1.09252	1.24157	1.27296	1.07492	0.85349	0.86455	0.59416	1.16783
Sec14l2	0.58384	0.75342	0.9996	0.31029	0.76861	0.56544	1.33748	0.99371	0.36175	4.02395	4.05672	4.77044	4.33901	4.19854	4.82899	5.13279	4.92225
Rnf215	18.03486	16.87545	19.31313	14.75159	16.34175	15.75467	24.81466	19.20289	15.01065	18.64925	17.5498	19.02297	19.03168	19.7789	17.69548	16.08896	17.92718
Mir3060	2.13274	4.50368	5.48657	2.18633	4.96073	3.03385	0	2.8675	4.12547	1.36355	5.5133	4.3999	3.92686	3.69094	2.14197	3.38623	2.59848
Ccdc157	9.26216	9.31568	9.87328	11.07147	10.6082	10.40782	10.64141	8.84855	10.45076	6.90911	6.46093	6.47932	6.98161	7.3987	6.89833	7.11469	6.62416
Sf3a1	19.81222	18.57039	17.78418	18.69736	16.99255	16.18423	19.50819	18.20904	17.83975	17.45914	16.47432	16.51471	17.1964	17.16775	17.12574	16.89761	17.88067
Tbc1d10a	62.81454	53.98997	59.94257	47.39416	51.21932	44.28029	56.34967	50.89236	46.3906	52.70264	44.86449	51.70966	54.30157	52.73762	51.49952	42.58317	49.11257
Gatsl3	50.35733	47.07818	46.65097	36.2462	36.83808	34.12616	53.6466	60.92632	44.21578	22.21167	18.81874	20.10286	22.98976	20.35587	20.94137	16.67358	18.12541
Osm	0.14968	0.21544	0.46884	0.18541	0.01633	0.1624	0	0	0.20029	0.14795	0.32728	0.3593	0.2288	0.18617	0.12656	0.07196	0.34655
Lif	1.20293	1.2783	1.06732	0.94794	0.77822	1.20721	0	0.51493	0.96602	3.07956	3.04585	3.1101	3.35268	3.38571	3.52844	3.42058	3.49275
Hormad2	0.106	0.0017	0.04924	0	0	0.00637	0	0.06066	0	0.13644	0.14077	0.16359	0.06298	0.08808	0.09587	0.20754	0.06084
Mtmr3	22.68462	22.00279	20.66804	21.90877	21.54329	21.19898	22.9227	20.16968	22.6223	18.24292	16.84883	17.36046	18.84709	18.34055	18.93459	18.07603	18.7038
Gm11961	0	0	0	0	0.00987	0.01959	0	0	0	0.04901	0.09017	0.03951	0.03725	0	0	0.08144	0.04038
Ascc2	11.11656	11.02389	10.23508	10.56846	9.82928	9.36288	10.41336	10.32956	10.00093	11.60454	11.90873	10.92668	11.64152	11.78796	11.93895	10.3788	11.42618
Uqcr10	95.10529	93.32179	94.5243	72.83157	74.7818	56.59534	108.83671	94.36547	75.11108	83.18209	82.19229	87.78417	95.49798	82.89034	78.95635	95.64238	115.61915
Zmat5	19.14302	16.24578	20.38746	15.35115	15.85677	16.45612	16.23204	16.74919	19.20369	13.68873	13.92507	16.44394	17.03898	15.59805	13.32456	16.08917	17.18678
Cabp7	0	0	0.01802	0	0.12627	0	0	0	0.18233	0.01247	0.21941	0.02009	0.04152	0.09116	0.33873	0.3691	0.43365
Nf2	40.83757	38.88056	35.62835	37.23414	36.76029	34.46518	46.24588	40.87404	36.79108	33.0355	32.7474	30.65051	35.00591	33.23298	34.93437	33.6119	33.89348
Nipsnap1	10.45562	8.10315	10.58124	9.74528	9.62422	9.59617	9.95286	7.40627	10.66063	12.71141	13.50445	13.1007	16.50989	14.70687	14.36849	13.81992	14.67729
Thoc5	15.16895	14.165	15.11483	13.13653	12.85388	11.27708	15.84723	13.97007	12.34593	15.28519	15.74432	15.72144	17.70993	15.89623	15.94678	16.24848	17.27947
Nefh	0.0441	0.03973	0.14471	0.05121	0.03875	0.03666	0	0.06154	0.11372	1.93738	2.68988	2.37971	1.26386	1.33453	2.35258	4.25632	3.08891
Ap1b1	25.39644	23.61709	23.28479	18.72608	19.98029	18.62926	24.46507	24.6476	21.53711	23.37571	24.30307	23.524	22.55201	23.28624	22.13374	25.5398	25.84323
Gas2l1	6.85868	7.9831	7.58261	3.79717	4.11463	3.30884	6.22104	8.33026	4.23605	10.27345	10.54893	11.60645	12.31834	11.1027	10.061	9.67696	9.98227
Rasl10a	1.18939	2.6102	1.69241	0.49536	0.65128	0.59414	1.1782	1.90948	0.50857	3.935	3.30756	4.6722	4.87674	3.51023	3.13427	3.5947	4.14565
Ewsr1	80.56878	84.29729	92.22867	93.44553	90.88256	91.77026	82.58228	80.20865	76.83222	78.1956	73.18781	77.80039	76.05793	86.63184	82.73756	71.34419	71.86749
Rhbdd3	13.35464	12.07061	13.9112	9.03473	10.54538	11.15449	14.59569	10.86822	11.2739	11.23665	11.07948	11.2222	10.52537	12.6692	11.34746	10.11212	10.30638
Emid1	0.24922	0.54664	0.59591	0.31204	0.308	0.17411	0.64305	0.47027	0.86216	0.54719	0.71657	0.99223	0.42948	0.72906	0.36607	0.70269	0.92671
Kremen1	35.22781	38.40702	34.62761	26.54806	26.86832	24.75675	35.55968	35.19258	26.93187	36.4952	33.05283	34.2475	36.16387	33.02052	32.53223	30.40225	33.89995
Mir3079	0.1438	0.57201	0	0	0	0	0	2.13264	0	0	0	0	0	0	0	0	0
Znrf3	2.64303	2.49737	2.14958	2.39443	2.2735	2.16213	2.1723	1.29246	2.64391	1.51238	1.41098	1.60338	1.32216	1.45741	1.27275	1.52876	1.52398
Xbp1	54.12087	58.28162	55.32202	41.23276	40.20503	41.75253	64.34954	60.29462	49.3665	44.78998	42.80774	44.89318	50.89307	36.47503	37.14234	52.89521	43.20849
Ccdc117	12.14237	10.0822	10.703	11.02593	11.79805	11.27266	8.21522	10.87995	10.42401	8.97739	8.56177	8.91558	7.68545	8.73557	10.01426	8.33698	9.06855
Ankrd36	0	0.00185	0.0055	0.01505	0.0069	0.00026	0	0	0	0.00988	0.04297	0	0.01179	0.00654	0	0	0.00706
Mrps24	23.75834	20.48057	21.73093	14.83033	17.05556	14.05311	8.95094	24.9799	18.17772	17.94664	16.01732	17.99953	19.21463	16.45063	16.87891	18.73589	20.19378
Urgcp	10.12635	8.39021	8.41276	7.9348	8.39775	7.48003	9.22349	8.48602	8.07665	7.5243	7.07487	7.48029	7.83872	7.37789	7.24228	6.92874	8.07195
2210015D19Rik	2.77256	2.50731	2.76133	1.90329	2.01727	2.00453	2.54178	2.66525	2.47604	2.60527	2.37442	2.52748	2.30659	2.23292	1.91446	2.32766	2.17482
Dbnl	40.4016	39.55033	36.01386	30.50745	29.83664	27.3238	43.13712	38.45795	33.83648	37.99738	39.86154	39.93096	39.87579	35.62879	32.91104	38.99895	39.77493
Pgam2	11.79124	15.89019	14.41193	10.9109	8.855	8.89864	16.03509	24.87247	12.32813	3.0225	4.02666	3.2972	3.14403	3.51433	3.25637	4.53587	4.12773
Polm	9.12053	10.11261	11.54653	10.44219	10.48039	10.84458	7.62354	9.32562	9.15931	8.27974	8.68135	8.99003	7.42999	9.25252	8.06008	8.3602	7.44415
Aebp1	26.83189	23.21986	23.04029	27.00955	24.02898	22.80518	17.36824	18.40793	25.51869	16.2268	11.70222	12.66168	12.7461	10.88385	11.1259	12.34133	13.3635
Pold2	17.26854	15.49726	17.35152	16.35561	15.84404	15.80535	10.47967	14.54558	17.48658	15.05946	14.24164	14.59766	17.04325	15.18419	13.53658	12.58884	12.97318
Myl7	0.09359	0.2637	0.24367	0.11714	0.1868	0	0	0	0	6.43515	8.42682	7.69985	5.77758	5.77281	5.74966	6.5154	9.89303
Gck	0.12055	0.06351	0.16714	0.23574	0.23416	0.27246	0	0	0.099	0.91899	1.7461	1.39179	1.80939	1.96356	1.70543	1.5756	1.57215
Ykt6	38.43929	36.5342	33.83811	30.3434	32.6233	27.83084	43.56355	41.65232	32.59813	39.09364	37.27836	36.47778	39.8744	40.08108	38.09368	39.75155	42.92559
Camk2b	1.07385	1.56322	1.28108	0.57493	0.71339	1.11884	1.09013	1.3747	2.03958	5.05946	6.44008	6.16427	4.55144	4.56796	4.62114	8.70823	8.1073
Nudcd3	24.94526	23.22168	23.12535	19.65653	20.41271	18.85631	22.28802	22.71692	21.87128	20.09452	19.13838	19.3139	20.53877	18.72985	20.1601	18.60834	20.57793
Rps15a-ps6	0.47084	0.32783	0.21002	0.39252	0.35894	0.33753	0.03288	0	0.46586	0.23007	0.40948	0.355	0.56615	0.375	0.37823	0.16621	0.25091
Npc1l1	0.07893	0.084	0.06342	0.16684	0.04056	0.13619	0.2123	0.00622	0	0.1747	0.31139	0.09181	0.09753	0.07986	0.06308	0.16615	0.18134
Ddx56	13.25576	12.01406	11.97362	11.84087	11.2253	10.46922	11.27271	11.40059	11.56799	11.02418	10.14608	10.75365	11.63834	11.56189	11.48704	10.03522	11.65049
Tmed4	36.97727	34.77325	35.96142	33.50793	33.39675	31.26194	30.74939	36.1132	39.03351	41.13585	42.2368	43.16298	45.26672	43.36415	40.2775	42.90306	49.92985
Ogdh	36.58866	35.07721	33.21484	30.58028	30.97769	28.97826	35.01377	29.94374	29.85354	32.74164	33.20147	33.13709	33.64543	31.49189	32.07415	34.17938	35.27392
Zmiz2	25.39665	25.31456	25.99032	24.04772	23.67468	20.87	24.73064	26.10533	18.56523	37.42934	41.5813	41.3758	36.44758	42.48759	39.30789	40.9936	39.34104
Ppia	32.3799	33.42558	31.7651	26.26798	28.42243	21.43096	40.98577	34.15834	30.02013	33.55434	33.81257	34.58745	39.4727	37.72773	34.85624	38.62376	40.90651
H2afv	24.27549	21.60123	23.82293	19.52967	20.14714	18.86018	14.65249	24.56523	22.93663	20.24908	19.07139	21.21981	21.6074	18.58846	20.18648	21.13835	23.34402
Purb	21.50722	21.81486	19.66683	20.53645	20.30069	20.72389	23.50066	22.25938	26.26545	24.14241	22.16686	21.9589	23.48009	22.41775	23.16866	27.52288	25.47308
Myo1g	0.47166	1.03431	1.8659	0.40645	0.2902	0.63208	0.39941	0.67451	0.92654	0.81478	1.1767	1.20041	0.98064	1.02386	0.76408	1.32243	1.37284
Gm11974	5.91716	4.65938	7.12257	4.81073	5.30216	4.22242	9.23993	2.14128	3.06947	6.18368	5.97499	7.02856	7.07594	7.46271	6.5975	7.00987	6.92492
Ccm2	7.52839	7.74272	9.28301	5.76562	6.37397	5.95178	9.77223	8.92361	5.55553	10.07253	10.13267	10.2651	10.40166	10.58934	10.3416	9.81007	11.00763
Nacad	0.35749	0.26414	0.27853	0.06822	0.0376	0.10108	0	0.08458	0.40048	1.37856	1.03073	1.35473	0.82613	0.79062	0.79371	0.80187	1.07369
Tbrg4	10.43049	9.09014	10.64262	8.64252	9.57043	8.73013	10.92583	8.01683	7.51326	11.91941	11.06019	11.44822	10.40074	12.23111	11.27554	10.64452	9.49335
Snora5c	1.1803	0.88208	2.15616	1.43432	1.32086	1.40047	0	1.1909	0.10642	1.68709	1.06605	2.90544	1.18974	1.83566	1.04147	0.21061	0.63084
Wap	0	0	0	0.02938	0	0	0	0	0	1.42262	2.67525	1.8775	0.63548	1.06107	1.69961	0.60925	2.0523
Gm11978	0.04687	0.02348	0	0	0	0	0	0.02428	0.01051	0.17438	0.22974	0.17582	0.15277	0.33301	0.02411	0.11064	0.16909
Ramp3	0.61391	0.4439	0.69184	0.22762	0.41466	0.32938	0.56323	0.70511	0.27353	3.03753	4.1299	3.34388	2.63742	2.70009	2.7454	3.6191	4.00311
Gm11981	0.01819	0	0	0	0	0	0	0	0	0.04631	0	0	0.02196	0.0391	0.04036	0.04051	0
Adcy1	0.09048	0.1861	0.12769	0.05659	0.03039	0.05075	0.07796	0.05659	0.16325	1.4472	1.9183	1.60193	1.10512	1.46673	1.51636	2.25741	2.21166
Gm11985	0.02867	0	0	0	0	0	0	0	0	0	0.00827	0.04615	0.12678	0.08853	0.10716	0.02723	0.12673
Igfbp1	0.01883	0.11271	0.02072	0	0	0	0	0	0	0.57876	0.83552	0.81558	0.76609	0.81831	0.62238	0.70757	0.99502
Igfbp3	102.76832	98.47213	83.47828	44.67508	47.4817	46.94712	84.82789	87.55445	114.07484	54.53921	39.15347	44.56637	41.02414	35.25711	36.53561	46.03339	43.88281
Tns3	186.674	169.44312	154.02889	193.32334	186.29932	169.72801	190.79828	169.54198	229.4505	79.69918	66.43352	71.32316	86.83776	76.38459	80.00019	83.53472	82.56232
Hus1	4.57352	4.98841	4.68882	5.10479	4.5602	4.34952	4.1526	4.55627	5.62706	3.921	3.80976	3.1837	3.96583	4.09706	4.19416	3.59725	4.25282
Sun3	0.04957	0	0.00626	0.03147	0.01338	0.06035	0	0	0	0.15616	0.55672	0.15813	0.12319	0.24387	0.10132	0.15195	0.27868
Gm11992	0.49512	0.49099	0.39293	0.33956	0.46256	0.48432	0.21226	0.70451	0.79309	1.14046	1.40623	1.27073	0.75195	0.86314	0.69413	1.929	2.08793
Upp1	0.41047	1.06243	1.34471	0.38891	0.75273	0.56514	1.45802	1.57739	0.70084	3.33963	3.6953	5.54378	3.19988	3.38209	3.49424	5.36685	6.72413
Abca13	0.0371	0.05268	0.07715	0.04292	0.03841	0.02489	0.04873	0.07271	0.03944	0.91109	1.37201	1.26565	0.91645	0.81521	0.92906	1.35609	1.54131
Vwc2	0.58814	0.42445	0.41311	1.33824	1.50081	1.26067	0.21201	0.25018	0.31335	0.30669	0.29944	0.4789	0.31208	0.39219	0.2731	0.34819	0.58706
Zpbp	0.77005	0.6677	0.84301	1.0008	0.97291	0.69481	0.70272	1.22057	1.05894	0.66738	0.50637	0.77816	0.658	0.61841	0.59216	0.66426	0.56916
4930415F15Rik	0.09167	0.13123	0.12171	0.23624	0.04962	0.08671	0	0	0.03212	0.20019	0.19038	0.10798	0.17759	0.24661	0.22018	0.03536	0.65851
Ikzf1	1.62201	2.88052	4.98876	1.41364	1.34438	1.79586	2.20439	3.03628	3.03455	10.68044	15.27782	12.90691	14.50468	13.33088	12.84009	17.91261	17.24634
Fignl1	0.3462	0.52339	0.77435	0.27149	0.26088	0.40023	0.59662	0.79698	0.82355	1.53039	2.15679	2.29113	2.31351	2.60368	2.27175	2.47521	2.6467
Ddc	0.04096	0.31249	0.12309	0.10675	0.06423	0.06842	0	0	0.56114	2.35804	2.65966	2.66627	2.03471	1.97943	1.95373	5.68877	3.94861
1700042O10Rik	0	0.02594	0	0	0	0	0	0	0	0.0606	0	0	0	0.02744	0	0	0.02904
Grb10	5.13165	5.47569	5.02916	6.068	5.46891	6.10083	2.87328	4.56498	4.98987	8.61142	6.95936	7.80681	11.17322	8.71283	9.42565	5.39686	5.43664
Cobl	45.9933	41.23833	36.15368	35.78619	32.56767	31.62789	40.30243	35.1652	50.48941	20.88031	18.48026	18.33272	18.81642	15.64335	16.23496	20.23996	21.86422
1700046C09Rik	0	0	0	0	0	0	0	0	0	0	0.05569	0	0	0.03596	0	0	0
Pom121l12	0	0	0	0	0	0	0	0	0	0	0	0	0	0	0	0	0
Vstm2a	0.99229	0.53161	0.61836	0.12703	0.0767	0.23531	1.54497	1.52958	0.9073	1.25937	1.66457	1.16519	0.55945	0.60774	0.48648	2.25399	2.02644
Sec61g	0.56412	0.59018	0.66119	0.82843	0.5877	0.45394	0.2031	1.34091	0.73243	0.5911	0.87732	0.70706	0.88153	0.70018	0.64075	0.67684	1.03015
Egfr	50.0539	42.10221	37.87279	57.72266	49.83015	50.268	47.05062	38.93003	59.51253	30.47082	22.34556	22.2482	27.66441	26.95961	29.01672	24.51594	27.12651
2810442I21Rik	0.00912	0.0212	0	0.0108	0.00992	0.00315	0	0.08158	0.09741	0.01006	0.09494	0.03782	0.06894	0.10137	0.02984	0.02616	0.05022
Fbxo48	0.20724	0.31762	0.40597	0.76785	0.49267	1.0709	0	0.22807	0.65985	0.49072	0.65076	0.5748	0.51023	0.76123	0.67864	0.82749	0.46424
Plek	0.33678	1.04873	1.20265	0.45987	0.22195	0.73472	1.39225	1.0259	1.0011	7.47339	9.36787	8.36743	7.25522	6.87671	6.70505	11.48996	11.78634
Cnrip1	0.49989	0.5497	0.4948	0.32807	0.32985	0.41594	1.33495	0.05515	0.17635	1.42956	1.52493	1.41643	1.37406	1.56581	1.5028	1.71147	1.27025
Ppp3r1	36.90971	35.46907	32.30305	33.26195	33.69048	33.8532	41.66617	41.91365	42.556	35.54503	37.79311	35.21433	35.06012	36.08765	36.93368	42.77394	42.54877
Pno1	11.58244	11.18301	9.8905	9.29242	7.74772	8.1153	10.39693	10.74115	9.92338	16.17104	18.18896	17.08316	17.10612	16.51164	15.89701	17.78872	19.87074
Wdr92	4.22316	3.99199	4.08199	3.47972	3.36852	3.10827	4.93099	3.9486	4.6626	4.41493	3.93652	4.17122	4.27246	3.80655	4.20828	5.43267	4.9856
C1d	15.60874	16.26065	15.27329	13.50369	12.9304	15.12924	18.62636	15.88702	17.33502	15.08435	15.34296	14.86711	16.27193	14.69935	15.29775	14.90573	17.28481
Etaa1	3.91428	3.93335	4.33495	4.05377	3.34262	3.75186	1.76747	4.48102	5.15261	3.91093	4.0452	3.64045	3.773	3.96232	3.97904	3.97362	3.38985
Meis1	50.66595	48.33414	49.74966	48.10553	48.04981	49.52382	35.17449	41.12152	46.85403	22.76722	20.0974	21.64345	24.61853	21.34571	22.4191	20.25563	17.72069
4933406G16Rik	0.03036	0.0511	0.03103	0.08548	0.12467	0.0115	0	0	0	0.0084	0	0.0109	0.01081	0	0	0	0
Spred2	23.89896	18.38408	16.88201	22.81768	20.0591	19.50135	16.94787	15.90623	30.39143	14.48674	11.78736	12.21944	10.60465	12.03745	11.4882	13.58505	13.10984
Actr2	41.07164	41.10275	37.1514	34.44694	33.99571	35.28657	44.86601	40.28321	48.33925	51.91193	57.23664	52.28146	52.95571	49.34249	49.48803	64.95006	60.22488
Rab1	88.43936	89.79861	79.26086	75.96066	79.7366	76.51423	85.35706	90.28009	95.01058	82.69174	85.10805	77.68675	92.54503	84.57863	88.81065	89.17679	92.12687
Cep68	9.3168	10.34437	9.81133	8.22556	8.28756	8.31994	7.92496	10.67315	9.96193	7.26806	6.07927	6.53962	7.60464	7.32757	7.35832	7.46988	6.77778
Slc1a4	48.56908	48.46046	43.60711	37.58778	37.835	35.58274	45.59014	42.09026	43.75474	27.65311	24.47966	23.06804	32.5613	26.58277	28.14213	21.65213	27.04992
Sertad2	15.04687	14.41504	13.06745	14.90791	14.56678	14.69331	17.789	15.66841	18.35606	11.56418	11.76123	11.23463	12.15957	11.68318	13.0413	14.23123	12.91829
Aftph	23.94389	23.41429	23.62052	23.54282	22.34788	22.53251	29.01988	22.15144	25.2689	24.97808	24.17246	24.66579	26.5861	25.3951	25.43204	27.75813	27.17157
Lgalsl	19.87757	17.70741	16.18506	20.82772	20.24127	19.33667	18.53063	14.93113	24.80187	13.69233	13.02767	13.23237	13.858	13.06195	13.19791	15.35161	13.8981
Peli1	8.53208	8.55234	9.08853	9.21989	9.76328	9.57737	11.39011	8.50049	9.55525	12.14179	13.46545	13.75069	13.46258	13.33196	13.58784	15.29079	12.93062
Vps54	13.58655	14.63584	13.25529	15.72087	15.51392	15.48579	15.91189	13.54705	16.99565	14.09707	13.73281	13.59323	14.51869	14.29546	14.33937	15.26958	14.59512
Ugp2	29.51469	31.28262	26.50919	26.56808	26.67909	26.49579	25.18284	33.11282	36.1625	25.22259	22.46024	23.15107	26.90838	23.73104	24.94581	26.17653	26.81283
Mir1933	0	0	0	0	0	0	0	0	0	0.12068	0	0.19286	0	0	0	0	0
4932414J04Rik	0	0	0	0	0	0	0	0	0	0.01497	0.02551	0.02243	0.01567	0	0	0.00377	0.01546
Mdh1	118.19616	122.88718	117.57909	99.6523	100.09442	102.74714	126.8808	119.09054	108.27692	99.34821	113.77954	110.97084	111.08964	99.39629	93.73411	117.43009	125.75715
Wdpcp	5.98813	4.9228	4.90432	5.04615	3.9526	4.65138	3.57767	5.19224	5.86662	4.03634	3.66944	3.88547	4.29556	4.12365	4.01	5.00432	4.81491
Otx1	0.03013	0.04014	0	0	0.01102	0.00658	0	0	0	0.02239	0.02205	0.09754	0.02018	0.03127	0	0.00972	0.05063
Ehbp1	6.87178	6.84726	6.19468	8.05613	7.51342	7.36681	8.15111	6.20175	8.54512	3.62555	2.95253	3.05091	3.0901	3.26441	3.3601	3.38498	2.70339
Tmem17	4.30569	3.57347	3.51454	3.2309	3.58194	3.02595	4.82337	4.18111	2.91435	3.43534	3.31116	3.64923	3.92644	3.82379	3.16823	3.6798	4.01437
B3gnt2	13.44194	13.25005	12.37197	13.1087	13.76166	13.40028	11.13855	12.58312	12.63806	14.89343	16.48513	15.70715	12.72181	12.37448	13.80756	18.33482	18.76589
Commd1	35.36378	35.41135	35.99452	30.15491	30.10605	26.04796	30.10745	35.33575	37.88373	31.81279	34.6359	37.06248	35.89391	31.18173	32.22635	35.53425	37.35577
Zrsr1	16.29925	14.65158	15.90931	20.74715	20.29156	18.57011	11.54972	15.33636	16.44559	7.76364	6.82611	7.41996	8.53341	8.84039	8.45104	7.46558	7.40313
Cct4	82.99595	75.95143	71.62013	66.0421	65.73506	64.66592	74.92869	84.77538	85.9891	82.74365	77.75507	82.49258	91.85701	82.67463	84.03116	93.30046	96.52689
Fam161a	2.29641	2.41205	2.81963	3.38826	2.56526	2.25797	2.66166	4.20758	2.40735	1.64702	2.52435	1.67587	1.26707	1.57402	1.47541	3.14336	1.83455
Xpo1	29.95646	32.09803	32.42002	31.34763	31.64201	33.08491	35.83578	38.25665	36.87061	31.70994	33.84681	34.72747	37.41046	29.81681	29.21869	37.47548	33.20121
Usp34	16.32816	16.63516	14.93051	19.18044	15.47634	17.25718	17.81019	15.33447	20.68547	15.11547	14.13299	13.70583	14.81068	14.49967	14.73621	16.5866	14.56882
Ahsa2	9.0231	11.51799	12.38146	8.68012	8.99433	7.50098	7.4532	18.00245	8.22653	10.67253	12.21633	11.51204	12.15884	10.89122	9.11311	13.63844	10.0244
1700093K21Rik	0.02773	0.02955	0	0.23458	0.05454	0.03626	0	0.44864	0.21966	0.00153	0.02141	0.04937	0.07921	0.06024	0.05417	0.07559	0.03291
Gm12060	0	0.0904	0.01388	0.02174	0.07913	0	0	0	0	0.08077	0.01999	0.07842	0.01825	0.05274	0.03423	0.08728	0.03723
0610010F05Rik	2.59159	2.91274	2.44826	1.89869	1.79127	2.5058	2.51849	3.46363	2.99152	4.34817	6.02413	4.75454	4.69241	4.90351	4.78989	7.11231	5.71172
Pex13	7.45035	7.74633	7.47326	8.37909	7.79909	7.11776	15.82483	8.20176	8.27739	7.38227	7.32432	7.90515	7.95512	6.90836	7.60641	8.28199	9.02187
Pus10	5.52947	5.85891	6.0533	6.47823	6.35865	7.16626	10.22475	5.1972	7.02858	7.84529	8.42896	7.99109	7.65039	7.90825	7.81009	9.47257	9.4049
Rel	5.15029	5.98298	5.47729	7.83053	6.45671	8.21216	3.01969	6.94103	5.896	5.5463	7.36903	6.71646	5.10952	5.38792	6.33153	7.08846	6.11976
Papolg	6.88068	6.89491	6.15359	7.06144	6.52372	6.93464	5.91381	6.66893	8.38612	6.56679	6.80926	6.43327	6.43359	6.83909	5.95883	7.70794	7.38604
Bcl11a	17.44696	14.61962	13.74246	15.96724	15.52238	14.5239	20.98118	14.12415	20.26403	6.22664	4.50961	5.2437	7.20695	6.84102	6.49576	10.58777	5.94155
4933430M04Rik	0	0	0	0.04559	0.18395	0.13282	0	0	0	0.12736	0.20621	0.16031	0.16703	0.267	0.13831	0.03694	0.14835
Gm10466	0	0	0	0	0	0	0	0	0	0.00636	0.06327	0.02984	0	0	0.01633	0.01107	0.02584
4933427E13Rik	0	0	0	0	0	0	0	0	0	0.02113	0	0.05157	0	0	0	0	0.01067
5730522E02Rik	0.29791	0.18656	0	0.25983	0.09924	0.14889	0	0.33271	0.2922	0.22254	0.30991	0.24625	0.23976	0.1442	0.15471	0.16558	0.22814
Fancl	4.99574	4.55053	4.41533	3.92865	4.62859	4.74808	4.7834	3.94277	4.18688	4.45441	4.1344	4.59191	5.67886	3.9742	5.04447	5.45365	5.41367
Vrk2	6.29997	5.77949	6.57531	6.10162	4.96823	5.64868	5.94519	4.57974	5.94442	7.42071	8.00755	7.92056	8.08261	7.85966	8.60926	8.21468	8.83585
Gm12070	0.03477	0.03458	0.0574	0.03082	0.10384	0.04976	0.01646	0.07774	0	0.02889	0.01902	0.00937	0.04421	0.07124	0.07561	0.01659	0.01935
Ccdc85a	0.75205	0.601	0.45376	0.86507	0.76818	0.75452	0.1548	0.11932	0.20435	0.62946	0.68795	0.68155	0.68309	0.53351	0.64815	0.58262	0.62875
2810471M01Rik	0.01792	0	0	0	0	0	0	0	0	0	0	0	0.0179	0.01773	0.01678	0	0.01975
Mir216b	0	0	0	0	0	0	0	0	0	0	0	0	0	0	0	0	0
Mir216a	0	0	0	0	0	0	0	0	0	0	0	0	0	0	0	0	0
Mir217	0	0	0	0	0	0	0	0	0	0	0	0	0	0	0	0	0
Efemp1	44.6453	32.4806	38.5022	51.82878	49.36364	49.51763	40.22643	39.80625	81.89026	6.19247	4.81681	5.78697	9.2059	7.83746	6.79913	18.85266	16.83178
Pnpt1	12.63963	15.59111	14.67639	15.2591	14.71553	15.11029	17.15393	14.549	15.57476	14.20755	15.35042	14.22227	15.5718	13.64124	13.63851	12.45451	12.08462
Smek2	20.21214	19.89865	18.9143	22.80587	21.18071	21.28929	20.13331	21.53609	26.91598	19.969	19.07524	18.71449	19.78762	19.66195	20.44994	23.27081	21.57161
Ccdc104	18.91988	19.60939	17.51187	18.78335	17.77859	17.00763	31.14157	22.67748	21.87234	16.0632	17.69994	17.82227	18.02046	16.85833	16.81798	25.50287	23.44794
Ccdc88a	2.55779	3.21433	2.86565	2.88215	2.30046	2.71353	4.17314	4.02639	3.36467	5.93841	7.50511	7.08161	5.68336	6.48669	6.22884	9.06602	7.60856
Prorsd1	4.24614	4.74612	4.3526	3.55004	3.76309	3.66371	4.62611	4.08455	4.55578	3.45484	3.57507	3.62808	4.65703	3.47002	3.92744	5.27464	4.64842
Mtif2	10.44975	11.27733	11.29573	10.19765	11.50081	11.79979	13.58995	14.01628	14.36682	10.04056	10.6649	10.14097	10.04861	10.06526	9.77179	11.51783	10.10866
Rps27a	35.26734	30.06202	31.9763	26.54735	31.14183	27.29589	27.98334	25.49292	34.72889	31.61819	26.35251	32.92849	41.41197	34.89297	32.98013	35.73486	34.35142
1700034F02Rik	0.07533	0.06221	0.06347	0.00813	0.04431	0.0937	1.23593	0	0.02053	0.12793	0.15067	0.32751	0.12299	0.22899	0.15366	0.15231	0.26951
Rtn4	49.62692	45.62182	43.32266	37.09556	39.33544	35.36292	49.29033	44.25802	54.75617	47.07512	50.62543	48.53121	49.52274	45.2013	45.3891	60.29497	60.32331
Eml6	2.47101	2.63918	2.32962	2.6555	2.54193	2.4	1.7609	3.06703	2.7187	3.22527	3.28569	3.79116	2.73813	3.3618	3.03137	4.31677	3.67322
4931440F15Rik	0.03909	0.10352	0.04151	0.16545	0.08497	0.04491	0.28912	0	0.01829	0.25911	0.00946	0.31225	0.16685	0.16768	0.04505	0.28051	0.18707
Sptbn1	67.78337	63.21042	56.6873	66.66575	58.29973	60.10694	53.41582	50.38436	71.64746	39.60263	32.98214	33.98101	38.76534	34.63913	35.71854	35.25695	35.48251
4930505A04Rik	0.29195	0.15228	0.0846	0.18219	0.05015	0	0	0	0.19173	0.20118	0.16919	0.14428	0.13889	0.06219	0.04354	0.5433	0.04184
Acyp2	4.22355	3.61595	3.39357	2.65417	2.64774	1.82784	3.36241	4.83779	4.27352	3.6556	4.712	4.11211	4.53115	3.37283	3.23384	5.19058	5.11331
Psme4	11.84685	12.56609	13.06257	13.14862	11.8626	14.27875	12.1564	14.12439	12.64402	16.23034	16.28499	15.71082	16.3349	15.72768	16.16586	16.81373	16.67005
Gpr75	0.03868	0.11628	0.14609	0.07946	0.05162	0.15136	0.64901	0.13098	0.1555	0.24666	0.32912	0.36676	0.18271	0.20418	0.12284	0.07627	0.17798
Erlec1	10.79343	10.71689	10.29361	10.5252	9.98895	9.84775	16.94803	10.37555	14.40361	11.79554	10.2628	11.37001	11.26621	10.96137	10.93327	12.2135	14.03526
Asb3	6.66784	6.03474	5.49282	6.49541	5.91145	6.41845	4.15012	6.28753	8.03212	6.37477	6.44995	5.96319	6.2932	5.69853	6.0043	6.69421	7.09726
Chac2	3.2056	3.47381	2.94747	2.19671	2.96694	2.86231	6.07579	4.12503	4.63509	3.36065	4.78584	4.74774	4.15648	3.37484	3.72158	6.81162	5.27792
Stc2	5.3979	7.45258	5.6319	1.82136	1.73622	1.09371	7.95088	8.95407	5.14021	3.08485	3.91178	2.77429	2.12327	2.12852	1.58144	3.91498	3.34803
Bod1	30.17482	29.16696	26.85745	22.54107	25.8881	23.80492	20.69444	24.12204	24.40229	24.06571	22.33921	24.56264	29.35536	24.66695	26.72683	23.70844	25.17304
Cpeb4	6.50208	6.9848	6.73157	8.15935	6.80318	7.49664	8.31094	6.39115	7.2244	11.81075	14.77565	12.42399	10.91181	11.19784	11.70516	16.02281	13.21443
4930524B15Rik	0.02672	0.01402	0.05602	0	0.06135	0.00252	0	0	0.07825	0.15082	0.29534	0.20304	0.12789	0.18808	0.16384	0.12736	0.17953
Nsg2	1.40197	2.93016	5.05302	1.7127	1.04012	1.17764	1.59227	3.8409	3.25747	5.6766	7.93346	7.44522	5.89365	8.26079	6.4878	9.94227	9.73735
Il9r	0.17455	0.44467	0.55725	0.2891	0.23259	0.15493	0.76244	0.95695	0.48135	2.95993	4.8888	4.67794	2.76864	3.28117	2.97594	5.9159	4.57662
Snrnp25	5.16399	5.29741	6.27395	4.74333	5.12954	3.62139	5.8989	7.03258	4.0888	18.18401	28.51353	24.82223	20.18147	23.65597	19.74846	32.97412	34.27203
Rhbdf1	25.56564	24.90767	29.81621	29.5486	31.79832	29.70839	17.33047	18.88772	19.3411	27.80547	27.48695	27.64511	28.41923	31.93857	28.06275	21.51411	22.93274
Mpg	8.54677	7.03584	7.78125	8.49113	7.68471	7.53066	4.75779	8.38838	6.92136	8.21539	7.228	8.53044	8.18862	9.51652	8.95482	9.23775	9.35657
Nprl3	12.79752	13.09961	13.99203	11.91152	12.2916	11.84413	14.12562	14.12243	10.62193	11.95478	12.89779	11.61091	11.5161	13.01326	13.6349	9.55335	10.74156
Hba-x	0.09443	0	0	0	0	0.05482	0	0	0	3.73841	4.30634	4.22946	3.5354	5.90841	5.36359	6.46101	7.81247
Hba-a1	0	0	0	0	0	0	0	0	0	0	0	0	0	0	0	0	0
Hba-a2	0	0	0	0	0	0	0	0	0	0	0	0	0	0	0	0	0
Hbq1b	0	0.01109	0	0	0	0	0	0	0	0.0996	0.04184	0	0	0.01972	0.10804	0.10861	0
Hbq1a	0	0	0	0	0	0	0	0	0	0.01207	0.07773	0	0.02728	0.07302	0	0.09043	0
Sh3pxd2b	24.98101	27.98827	24.62737	20.98982	20.5883	20.22535	28.00428	28.08464	22.67428	31.39389	25.9581	25.5667	31.77246	29.17562	30.34388	24.21812	25.58966
Ubtd2	12.9356	12.4463	11.46016	10.59252	10.5113	11.69341	14.32358	12.38637	13.55886	13.75191	10.55802	12.66605	13.89966	12.8353	14.01031	13.69709	14.47362
Efcab9	0.17511	0.15922	0.02053	0.0071	0.22183	0.24875	0	0	0.13213	0.02418	0.58866	0.14785	0.03498	0.12903	0.09482	0.04938	0.37464
Stk10	0.61981	0.661	1.24043	0.47801	0.39741	0.48314	0.07402	0.41591	0.94481	1.42366	1.5898	1.67481	1.5615	1.42012	1.29675	1.77496	1.4083
Fbxw11	20.63856	19.74832	17.93947	16.74922	18.20631	16.34835	23.95708	22.16069	21.12155	23.38518	24.49602	23.29539	24.34523	23.06048	23.42739	25.56747	28.80979
1700008A04Rik	0	0	0	0	0	0	0	0	0	0	0	0	0	0	0	0	0
Fgf18	0.51423	0.63685	0.4602	0.09335	0.14333	0.03668	0.82585	0.68179	0.07406	0.75061	0.8324	0.99937	0.37539	0.72823	0.27396	0.70363	0.54598
Npm1	115.2847	108.99427	111.71566	99.40095	95.63138	92.90837	131.9306	99.83306	130.38957	132.92715	130.98071	131.29748	151.09438	140.26414	136.67786	133.48248	145.2063
Tlx3	0	0	0	0	0	0	0	0	0	0.04118	0.0712	0.19839	0.0555	0.03851	0.05046	0.01783	0.32076
Ranbp17	0.44528	0.3987	0.42744	0.51968	0.30212	0.39948	1.0962	0.9717	0.5569	0.96391	1.32211	1.06192	0.79757	1.02539	0.98873	1.58083	1.2398
Gabrp	2.2438	2.48255	2.84241	1.36869	0.98754	1.26344	0.32117	3.4967	4.52287	5.48181	7.09605	6.96685	4.13374	4.12555	4.3265	9.55506	10.18238
Kcnip1	0	0	0	0	0	0	0	0.05159	0	0.28559	0.217	0.15637	0.12871	0.24428	0.25794	0.21328	0.31007
Kcnmb1	0.00687	0.00683	0.01094	0.04053	0.01836	0	0	0	0	0.26111	0.2485	0.18494	0.16442	0.2061	0.18244	0.20647	0.28453
Lcp2	0.66196	1.48571	2.77781	0.5383	0.42195	0.90461	0.39452	1.65014	1.05802	1.02344	1.44902	1.74294	1.23128	0.93942	1.26144	1.48581	1.76238
Foxi1	0.04252	0.13213	0.06636	0.23011	0	0.29925	0	0	0	1.66716	1.08619	1.46695	1.59397	1.88486	2.42266	2.78574	2.37055
Dock2	0.48882	1.10407	2.35586	0.66361	0.45527	0.61678	1.49507	0.94996	0.91804	2.51757	3.22741	3.37823	2.42749	2.25698	2.49157	3.56838	3.58051
Fam196b	0.03708	0.0368	0.05145	0.00631	0.03452	0.049	0	0.14199	0	0.24958	0.54598	0.36145	0.1455	0.24441	0.15284	0.49643	0.46445
Spdl1	1.03112	0.91293	1.17282	0.91199	0.95912	0.88344	2.15226	1.20946	0.90136	3.50233	4.00345	4.40265	3.94443	4.52076	4.23264	5.96638	5.51842
Slit3	2.19335	1.87069	1.50883	3.37278	3.33984	3.70606	1.18292	0.63544	1.6321	1.98265	2.15791	2.05147	2.25978	2.53848	2.72715	2.49932	2.48887
Mir218-2	0	0	0	0	0	0.0942	0	0	0	0	0	0	0	0	0	0.08109	0
Pank3	18.85849	19.35635	18.21767	19.77483	18.90735	18.76281	24.05514	21.68212	22.49271	13.19476	11.59603	11.52619	12.08367	11.82099	12.33455	14.35293	12.97404
Mir103-1	0	0	0	0	0	0.16447	0	0	0	0.00184	0	0	0.0017	0.00172	0	0	0
Fbll1	0	0	0.04101	0.02262	0	0	0	0	0	0.04139	0.06988	0.19222	0.03769	0.04743	0.05369	0.091	0.04265
Rars	30.91089	29.04463	29.42074	25.47783	24.9065	23.59074	27.34903	25.34127	28.82311	29.33324	28.65692	28.33902	31.47787	27.77362	29.31587	28.85634	30.47056
Wwc1	14.05882	14.35353	14.0936	13.82414	12.74928	13.8069	11.06553	13.14134	12.49468	14.09897	14.47593	14.58282	15.66563	15.85839	15.51721	16.30064	14.80272
Tenm2	3.75645	3.84594	3.24688	4.34661	3.41273	3.29302	5.52153	4.28156	6.24803	1.5389	1.47402	1.46491	0.88455	0.96354	0.85292	1.74276	1.41295
Gm12130	0	0	0	0	0	0	0	0	0	0	0	0.01208	0	0	0.01093	0	0.01273
Mat2b	43.41606	41.54231	37.71612	41.46021	43.18448	42.67771	40.46796	42.23789	51.2334	40.62693	38.1746	37.48005	43.73174	40.12609	41.84111	39.04931	45.11853
Hmmr	0.62777	0.63412	0.80727	0.32276	0.19584	0.40312	0.59011	0.30328	1.01578	2.6596	2.77692	2.74941	2.52538	2.84341	2.68874	4.48204	4.01227
Nudcd2	8.87446	9.24251	9.06527	8.30378	7.5351	7.95931	7.44423	9.01592	11.0125	13.32257	13.99819	13.8758	14.81028	14.21267	13.30612	16.73613	16.7366
Ccng1	48.1521	46.38044	41.54211	46.18769	42.21691	45.52755	52.41448	45.88473	57.59363	38.41339	41.19885	39.18456	43.353	42.41337	41.77163	51.25977	49.8348
Gabrg2	0	0	0	0	0	0	0	0	0	0.06723	0.07469	0.08159	0.05489	0.14022	0.046	0.06246	0.1031
Gabra1	0.00662	0.00683	0.00759	0.01634	0	0.00789	0	0	0	0.19665	0.31179	0.13278	0.23009	0.19708	0.11595	0.16933	0.31569
Gabra6	0	0	0	0	0	0	0	0	0	0.06267	0	0.03259	0.01537	0.12547	0.05298	0.05331	0.11571
Gabrb2	0.01893	0.04863	0.0122	0.02912	0.0389	0	0.00357	0.25142	0.06093	0.28834	0.52943	0.43456	0.29351	0.27228	0.29621	0.60983	0.64638
Atp10b	0.35724	0.60266	0.44775	0.54129	0.43954	0.33161	0.15046	0.49878	0.56769	2.26284	3.03596	2.80426	1.86577	1.71333	2.17523	3.63802	3.32745
Mir146	0	0	0	0	0.21314	0	0	0	0	0.07803	0.00722	0.15428	0	0	0.01243	0	0.05391
Pttg1	23.4174	22.88399	25.97508	25.81262	26.59657	24.73407	23.1572	22.78021	23.78332	15.77873	17.69243	18.99407	18.42623	16.89967	15.75617	14.93396	16.43372
Slu7	18.44425	17.4547	16.43964	16.90667	16.27288	16.1944	21.57343	14.59375	20.34052	16.80943	17.42929	16.67859	18.4178	16.79944	17.61727	19.49811	18.95111
C1qtnf2	0.16387	0.02362	0.10311	0.09559	0.06003	0.08122	0	0	0	0.20772	0.57676	0.23659	0.54996	0.40716	0.26648	1.07521	0.95848
Ccnjl	5.56784	5.36405	4.67363	5.33049	4.56831	4.61079	9.3136	5.02701	5.62021	4.08364	3.75304	3.92979	4.02569	4.17266	3.81716	3.7827	3.84598
Fabp6	0	0.13964	0.27664	0	0.12209	0.21285	0.02629	0	0	13.60339	20.09267	19.67796	11.54457	18.28565	17.05081	27.15338	31.30789
Pwwp2a	4.16469	4.94951	5.39433	4.88331	4.89525	4.91675	5.4498	6.19718	4.63525	4.02507	4.87248	4.11568	3.79426	3.9053	3.69618	4.69368	4.02439
Ttc1	15.86103	13.73092	13.85362	15.65858	13.17564	13.85725	17.72457	14.79116	18.1865	14.7503	14.73596	14.12794	15.82151	14.60862	14.40147	16.5412	19.46175
Adra1b	0.06786	0.09213	0.1739	0	0.05032	0.03212	0	0.06514	0.09088	0.72533	1.37557	1.31352	0.75509	0.89794	0.59598	1.02086	1.13811
Il12b	0.05123	0.6807	0.83348	0	0.01596	0.01678	0	0	0	0.97526	1.10881	1.32063	0.70418	0.79002	0.81681	1.67735	1.32826
Ublcp1	11.94585	12.47509	12.28062	11.51937	11.47745	11.94488	15.4778	15.16767	13.81672	12.50136	11.44619	11.89342	12.44525	12.51578	12.91757	12.0022	13.03839
Rnf145	20.77512	21.64579	18.95789	18.37006	18.81179	18.32703	24.65583	21.27624	23.42764	16.57357	17.38906	16.51326	17.99529	17.72326	18.15808	17.19499	18.88923
Ebf1	3.85588	3.33699	2.87769	4.33416	3.33988	3.87975	2.0674	2.22016	4.87099	4.00972	2.93863	3.21043	3.30381	2.9957	3.69018	2.53802	2.48678
Gm12159	0.01978	0	0	0	0.00226	0	0	0	0.08719	0	0.06468	0.02132	0.01008	0	0.01862	0	0.03225
F630206G17Rik	0	0	0.01301	0	0	0	0	0	0	0	0.10314	0	0.01795	0.01213	0	0	0.00598
Clint1	37.10303	36.09667	33.09371	35.15908	32.80442	32.40019	32.77967	32.34652	34.74545	41.02815	39.16434	40.49275	45.0874	43.35732	43.52284	44.9975	45.15928
Lsm11	1.56842	1.44612	1.62903	1.64015	1.52736	1.47514	0.42709	1.35511	1.68794	1.1632	1.09695	1.0832	1.27694	1.3014	1.25545	1.16519	1.2596
Thg1l	6.6768	6.73126	6.36345	5.79327	4.98351	5.06821	3.59012	3.71126	7.0348	7.07073	6.53997	8.18087	7.92109	8.10549	7.62983	9.21081	7.40249
Sox30	0.52416	0.4025	0.38144	0.21877	0.2144	0.34603	0.41451	0.39743	0.52315	0.72956	0.62406	0.64454	0.75272	0.73408	0.62423	0.966	0.88142
Adam19	7.8834	8.93486	9.1288	5.20465	5.30551	5.32591	8.76663	7.96668	4.35146	13.74325	12.443	12.25717	12.51129	13.69879	13.64868	10.60238	10.9656
Nipal4	0.83648	1.05183	0.8872	0.50981	0.37648	0.33688	0	0.38183	0.30263	2.86685	2.63118	2.70296	1.88857	2.02156	2.2961	2.47035	2.65305
Cyfip2	2.05626	2.69621	3.75966	1.43043	1.43759	1.74276	1.78733	1.58928	2.68583	5.2253	6.34558	6.78052	4.60058	4.92885	4.68829	7.64028	7.2426
Fndc9	0.05624	0.11779	0.34485	0.0598	0.0928	0.04332	0.16521	0.19501	0.10178	0.36626	0.64349	0.43402	0.38677	0.42684	0.43667	0.6168	0.64045
Itk	0.39949	1.40481	2.79251	0.78249	0.46682	0.57527	0.44994	1.30807	1.36177	0.6173	1.33695	1.26602	0.93707	0.88055	0.80262	1.08876	1.06691
Fam71b	0.01313	0.03885	0.17242	0.01516	0.01422	0.02989	0	0.03856	0.33713	0.32252	0.42848	0.20205	0.11899	0.16043	0.30934	0.52268	0.31777
Med7	8.93848	8.16168	9.5591	8.95383	9.70914	10.1465	2.71309	7.29538	8.92029	8.05736	8.44975	9.11113	8.72775	9.27484	8.21587	8.86631	9.85174
Havcr2	0.05759	0.05754	0.19735	0.07843	0.05635	0.12058	0.0004	0	0.17629	0.23212	0.27382	0.30313	0.18893	0.32293	0.24687	0.41427	0.43681
Gm12169	0	0	0	0	0	0	0	0	0	0.13734	0.01525	0.07835	0.02601	0.11414	0.14519	0.29935	0.20974
Gm12171	0	0	0	0	0	0	0	0	0	0.2351	0	0.09719	0	0.02436	0.03254	0.15192	0.03994
BC053393	0	0	0	0	0	0	0	0	0	0.17721	0.18944	0.08126	0.09037	0.27059	0.11089	0.66253	0.30033
Dppa1	0	0	0.00871	0.04339	0.00331	0	0	0	0	0.33914	0.78583	0.31546	0.25393	0.26656	0.46257	0.58007	0.57614
Gm4926	0	0.03531	0	0	0	0	0	0	0	1.50406	1.05202	0.93304	0.31362	0.62485	1.08089	0.90846	2.00032
Timd2	0.02533	0.08604	0.01587	0	0.07167	0	0	0	0.13919	1.11635	1.682	1.37771	1.08342	1.22324	1.28257	1.99684	2.38143
Havcr1	0	0.01356	0	0	0	0	0	0.31017	0.0827	0.59059	0.80965	0.78135	0.40044	0.64482	0.51004	1.04274	1.32524
Timd4	0.02631	0	0.05024	0.09196	0	0	0	0	0	0.24341	0.3484	0.11357	0.22173	0.29872	0.11115	0.29289	0.46087
Sgcd	1.00793	0.68567	0.71562	1.0181	0.72304	0.73067	0	0.1998	0.7232	0.87151	0.83541	0.74032	0.80316	0.98302	0.90294	1.0349	0.9194
Gnb2l1	491.61183	383.41561	426.58069	340.61069	367.66458	319.39444	333.15809	331.93051	414.89441	486.96303	437.30133	476.28142	556.87669	482.59594	484.25829	440.53528	562.50608
Snord96a	17.55101	19.41103	18.02858	14.41652	18.55475	13.84142	25.29005	18.42009	21.5783	17.17031	24.19438	22.66383	16.4977	18.34496	19.26865	14.79641	16.85953
Snord95	1.55219	2.51724	2.25081	2.26306	1.43077	2.738	0	2.90415	3.44545	3.80419	1.95394	1.9331	0.96505	2.63756	3.48199	1.12411	1.5343
Trim41	21.57262	20.84546	22.46499	22.16512	24.40036	21.39797	21.43563	19.78621	19.2915	20.08358	17.20288	19.00383	19.08075	20.44467	19.43953	16.90871	16.69027
Trim7	8.85757	8.97715	10.72609	10.57223	10.45992	9.40281	10.60454	11.75283	8.70552	18.01326	18.27238	18.9995	17.44651	19.1678	17.34109	17.89528	16.98837
Irgm1	148.62363	126.24136	139.46557	258.80057	254.9761	252.19349	114.56196	106.13402	110.41565	102.29953	106.99907	110.09959	134.77386	128.49997	145.2966	92.23546	94.54744
Gm5431	0.93569	1.30573	1.12414	0.73151	0.69912	1.00467	0.79063	1.01758	0.58164	2.51574	3.5466	2.61334	2.30535	2.11175	2.17875	3.53605	3.63228
Gm12185	1.65678	1.82615	1.63425	2.33679	2.13561	1.93466	1.19168	1.13495	1.6413	2.31158	2.74861	2.3284	3.56937	2.98426	3.00282	2.52054	2.88337
9930111J21Rik1	1.41925	1.94758	1.8716	1.90657	1.47628	1.09377	2.87151	1.87985	1.77984	0.91236	0.87297	0.91305	0.92521	0.61259	0.80373	0.59038	0.85375
9930111J21Rik2	0.0086	0.02985	0.05119	0.02545	0.02309	0.02912	0	0.06335	0.00765	0.01403	0.01872	0.01366	0.03894	0.0352	0.01148	0.00394	0.01405
Tgtp1	15.41317	15.03229	14.19909	17.03685	16.04655	15.60122	10.77476	11.83881	13.07855	15.48106	14.88337	16.2992	19.79552	15.5267	17.23057	13.62836	15.9076
Olfr56	0.61694	0.34599	0.18482	0.46783	0.31938	0.31972	0.00238	0.33273	0.85216	0.40328	0.3543	0.45208	0.34569	0.37162	0.37355	0.33754	0.3008
Tgtp2	24.76038	22.86162	21.52439	29.99312	27.19819	26.36549	14.74671	16.28268	21.70226	21.52762	21.68627	21.80581	27.35022	21.03101	23.94871	19.54738	21.76454
Ifi47	70.14113	66.99099	60.90742	74.16906	78.37194	79.55379	63.48318	57.25009	69.35172	71.95388	74.30038	77.82205	87.69926	75.62754	84.16713	67.23949	74.28163
Olfr1396	0.1416	0.01458	0.09213	0.18949	0.1233	0.11736	0	0	0	0.05057	0.03111	0.01573	0.07254	0.13487	0.00055	0.00895	0.01624
Olfr1395	0	0.02968	0	0	0	0	0	0	0	0	0	0.01973	0	0	0	0	0.00417
Olfr1394	0	0	0	0	0	0	0	0	0	0	0	0	0	0	0	0	0
Btnl9	0.1003	0.07124	0.11853	0.09621	0.01264	0.01329	0	0.01039	0.44767	0.26817	0.32571	0.33406	0.23304	0.26205	0.06956	0.13255	0.0831
Zfp62	11.97957	13.72319	13.48565	15.3004	13.38516	12.95037	16.53228	14.21431	14.69605	14.24815	14.57892	15.7016	13.71882	15.03521	15.52934	18.01685	15.83624
Mgat1	17.73931	17.20346	17.38534	14.25895	14.64769	13.97947	14.1013	13.31294	14.928	15.90668	15.75577	15.15223	14.92117	14.19633	14.58657	13.77138	14.72273
Olfr1393	0.03073	0.07624	0.00505	0	0.01031	0	0	0	0	0.05047	0	0	0.06185	0.03152	0.04302	0.01539	0.04476
Olfr1392	0	0.02774	0	0.03053	0	0.01603	0	0	0	0	0.0604	0.01699	0.02786	0.0575	0.05198	0	0
Olfr10	0	0	0	0	0	0	0	0	0	0.0166	0	0.06363	0	0	0	0	0
Olfr1391	0	0	0	0	0	0	0	0	0	0	0	0	0	0	0	0	0
Olfr1390	0	0	0	0	0	0.03497	0	0	0	0	0	0	0	0	0.02878	0	0.01702
Olfr1389	0	0	0	0	0	0	0	0	0	0.0294	0	0	0	0	0	0.14261	0.03815
Olfr1388	0	0	0	0	0	0	0	0	0	0	0	0	0.03116	0	0.02849	0	0
Olfr1387	0	0	0	0	0	0.03514	0	0	0	0	0	0	0.03116	0	0	0	0.00562
Olfr1386	0	0	0	0	0	0	0	0	0	0	0	0	0	0	0	0	0
Olfr1385	0	0	0	0	0	0	0	0	0	0	0	0	0	0	0	0	0
Olfr1384	0	0	0	0	0	0	0	0	0	0	0	0	0	0.01384	0	0	0
Olfr1383	0	0.01467	0	0	0	0	0	0	0	0	0.05284	0	0	0	0	0	0
Olfr1382	0	0	0	0	0	0	0	0	0	0.05063	0	0	0.06092	0.06193	0	0	0.01702
Olfr1381	0	0	0	0	0	0	0	0	0	0	0	0.03297	0	0	0	0	0
Olfr1380	0	0	0	0	0	0	0	0	0	0	0	0	0	0	0	0	0
Flt4	0.47435	0.5312	0.63525	0.15049	0.21725	0.24196	0	0.783	0.30627	1.16591	1.49673	1.29051	1.09633	1.179	1.30371	1.53609	1.49553
Scgb3a1	1.04929	2.2423	6.96873	1.80811	2.50211	2.70429	3.13784	7.00698	1.32675	0.61671	0.70744	2.44112	4.39559	2.76199	2.81168	4.3304	2.1175
Cnot6	20.60908	20.11763	19.98086	22.72735	20.67289	23.21639	14.62847	23.37366	28.32771	21.74107	22.01867	18.90127	19.46597	22.14778	21.88816	24.57352	22.50643
Gfpt2	0.32304	0.32264	0.64578	1.06066	0.65484	0.99086	0	0.2764	0.18808	2.52073	2.96961	3.45916	2.61028	3.45646	3.39233	2.7623	3.65126
Mapk9	16.5155	15.70677	14.95031	14.01185	14.49905	15.21281	18.14401	14.78916	19.56819	10.84251	9.63011	9.99583	10.98745	11.01269	10.68165	11.8215	10.90753
Rasgef1c	0	0	0	0	0	0.01671	0	0.16346	0	0.12806	0.1535	0.20255	0.11633	0.18568	0.18366	0.10195	0.14552
Rnf130	42.10822	39.82094	38.82253	36.5633	38.28755	35.45488	40.23046	52.12298	50.74102	22.96904	18.90656	20.18639	27.38243	23.85133	22.83385	25.28306	25.01646
Mir340	0	0.00584	0.01767	0	0	0	0	0	0	0	0	0	0.00595	0.02408	0	0	0
Tbc1d9b	28.32358	24.10972	23.7148	24.58767	23.49477	21.75719	24.88696	23.53441	25.53233	18.81952	17.34475	17.52708	18.26081	17.18555	18.13491	17.84179	18.38559
3010026O09Rik	5.24048	3.79744	4.28522	5.9618	4.85628	4.73713	4.83832	5.24966	3.80214	3.89721	3.23816	3.27869	3.79835	4.46393	3.19793	3.17097	3.73624
Sqstm1	183.19564	154.48943	161.04454	146.10947	150.85259	141.67784	143.84122	159.82789	152.4334	150.55769	150.15513	155.7398	174.31248	164.5309	176.48859	140.80324	166.89396
Mgat4b	27.97401	25.88376	28.27696	22.86644	23.36614	22.1627	28.93594	21.11227	26.96686	31.99391	29.04341	29.90615	32.77171	31.50727	31.83897	28.40071	30.44245
Ltc4s	1.85252	4.34257	3.95025	3.02796	1.52252	2.27746	9.00538	11.14437	6.56805	15.62326	20.77022	25.62098	11.33231	14.00954	12.11727	34.29913	27.59013
Maml1	9.27235	7.86247	7.40567	10.03629	8.53294	9.32523	8.67149	7.01855	9.24346	8.72549	7.11784	7.65813	8.73594	9.435	8.72255	8.10059	8.10593
Canx	81.42369	80.81016	73.64167	72.84589	68.39522	68.86269	77.01712	77.1627	91.25754	94.87666	94.98416	91.00541	102.52032	91.47595	95.6981	111.86053	102.02241
Mir804	0	0	0	0	0	0	0	0	0	0.10678	0	0	0	0	0	0	0
Hnrnph1	150.23711	178.97612	185.28862	201.63256	207.15542	205.92662	160.53485	189.31169	160.40485	143.41303	151.89487	152.7927	157.52134	168.94596	166.79676	154.31479	128.93451
Rufy1	14.27409	13.57786	14.07863	13.67218	13.02732	13.95686	17.85548	14.93805	13.67557	9.81346	11.42298	10.57631	10.84222	10.10096	10.61667	11.32634	10.97907
Adamts2	8.14633	7.53132	6.57559	5.09344	4.80152	4.45534	6.7805	6.78811	5.71445	2.23157	1.83704	1.84449	1.87926	1.68313	1.77045	2.1725	1.8399
Zfp354c	6.66293	6.34052	5.7999	7.37532	7.57144	7.18067	6.82718	7.04834	9.7639	3.49842	2.48017	2.75189	3.25518	2.92847	2.97134	3.06041	2.61349
Zfp879	1.55624	1.42663	1.79409	2.00077	1.78533	1.80457	3.26723	0.7727	2.35196	0.87719	0.49972	1.04008	0.92627	0.98316	0.974	0.66247	0.67842
Grm6	0	0	0.00636	0	0.00119	0.00756	0	0	0	0.06173	0.06326	0.08188	0.01996	0.13411	0.03634	0.06225	0.04743
Zfp454	1.37813	1.37896	1.81956	1.75703	1.06893	1.16491	0.43483	0.71475	1.16942	0.59996	0.70859	0.70471	1.14217	0.74114	0.81879	0.91532	0.55332
Zfp2	4.78245	5.10651	4.3764	5.04335	5.60887	4.81011	6.5717	3.98355	6.11834	2.86515	2.5757	2.69104	2.86413	2.82801	2.97357	2.5604	2.42478
Zfp354b	1.16516	1.43173	1.1638	1.70121	1.28984	1.20177	0.58001	1.7959	1.72368	0.63251	0.39244	0.64881	0.68202	0.53161	0.63254	0.55664	0.50213
Prop1	0	0	0	0	0	0	0	0	0	0	0.06229	0.12296	0.04258	0.0292	0.06344	0	0.05177
Olfr1378	0	0	0	0	0	0	0	0	0	0.06621	0	0.03239	0	0.03112	0	0	0
Olfr1377	0	0	0	0	0	0	0	0	0	0	0.06707	0.11588	0	0.0091	0	0.08644	0.01724
Olfr51	0	0	0	0	0	0	0	0	0	0	0	0	0	0	0	0	0
Olfr54	0	0	0	0	0	0	0	0	0	0	0	0.04799	0.04644	0.07798	0	0.0861	0.15049
Zfp354a	0.91409	0.88385	0.67445	0.97229	1.02086	0.93157	0.59216	0.5729	0.932	0.44444	0.42087	0.53121	0.50007	0.50996	0.32797	0.53995	0.47446
9230009I02Rik	0	0	0	0	0	0	0	0	0	0	0	0.08036	0	0.02552	0	0	0
BC049762	0.05065	0.11207	0.13018	0.08675	0.17471	0.18422	0	0.16907	0.69833	0.2357	0.28021	0.05294	0.25467	0.03341	0.0665	0.4818	0.72067
Clk4	33.97956	38.34755	44.22975	47.10288	47.18773	47.59356	27.42896	40.47024	40.46583	34.46665	37.20787	39.09128	37.04129	40.42633	39.46167	32.72411	31.49021
Col23a1	7.46082	6.16556	5.47815	9.5198	8.44762	7.79071	6.0276	4.58085	11.41332	1.18667	0.97242	1.23703	1.12923	1.28135	1.16777	1.92323	1.53008
Agxt2l2	5.80889	6.17017	6.09817	6.80764	6.67316	6.92155	8.05272	6.98646	6.1405	5.15882	4.82455	4.88836	5.6317	6.25205	5.81491	4.23521	5.19315
Hnrnpab	80.0968	77.66829	75.72065	60.58772	65.47563	60.42904	76.99847	76.24407	79.02327	101.72218	102.35732	101.2456	111.82846	111.61514	108.04265	116.2085	118.23038
Nhp2	26.9669	23.52178	24.56058	17.41251	16.95076	18.04902	17.43949	14.60392	18.62261	26.83099	22.83849	25.09725	26.06062	24.44926	24.63245	22.46399	25.82111
Rmnd5b	21.34585	19.26078	19.19743	19.57694	19.69439	17.78432	16.33584	16.3521	16.733	16.62093	16.11367	16.84783	16.79669	16.55758	15.14459	13.74409	15.42158
N4bp3	4.80667	3.28431	3.07652	2.6721	2.80506	2.8255	1.87839	2.50008	3.00325	4.97205	5.23902	5.24417	4.64811	4.22894	4.01637	5.16852	4.78736
D930048N14Rik	1.70925	2.35047	2.07363	1.98098	1.94469	1.83973	0.98991	2.35619	1.3933	1.33517	1.32157	1.36781	1.00243	0.99663	0.84918	1.4492	1.21349
0610009B22Rik	19.69746	20.81361	20.99001	19.6433	17.62293	18.33664	29.29217	19.2263	20.28409	15.75867	17.13618	18.06645	19.83871	16.9768	17.24217	19.29901	18.07389
Sec24a	6.05578	5.99259	5.53131	5.82402	5.73293	6.13549	7.85979	5.66545	6.81917	5.81554	5.46468	5.40725	5.13939	5.57082	5.69089	6.80764	5.3752
Sar1b	36.26342	34.97859	32.34089	28.36801	29.55607	27.58432	34.67566	31.56055	34.6624	44.04164	49.13641	46.23248	46.34593	39.99806	42.57099	48.29197	51.06571
Phf15	16.20642	13.80982	14.41044	16.52289	16.26005	15.83137	11.44519	14.40363	16.02987	10.0924	9.14243	10.08547	10.69379	8.88379	9.01784	11.54338	10.09171
Cdkn2aipnl	13.97856	11.08782	12.756	11.15319	9.81866	10.26769	7.77848	13.24379	15.08574	12.59788	14.45746	13.75932	15.65456	13.98863	13.29202	18.93656	17.99987
Ube2b	58.52302	59.40919	58.1717	54.43197	56.41382	57.28513	55.34505	57.4673	65.30616	49.8532	53.52062	54.13086	57.39159	50.7896	52.50204	54.41182	54.95919
Cdkl3	1.7315	1.73484	1.91211	2.52934	2.25512	2.64563	1.55551	3.38948	2.41641	1.80166	1.65921	2.01771	2.15162	2.51433	2.46916	2.64009	2.14748
Ppp2ca	68.94793	67.90671	64.78727	58.85313	58.80488	57.49615	57.27956	69.43805	72.54086	78.89048	83.88013	84.58761	86.68294	77.18917	79.89416	96.285	99.26833
Mir3061	1.40797	1.18958	1.13512	0.41903	2.14513	1.02299	5.3915	0.94836	2.46213	2.4769	0.48498	1.51233	1.97752	1.38257	2.29556	2.44308	0.98898
Olfr1373	0	0	0	0	0	0	0	0	0	0.01575	0	0	0.01558	0.03073	0.04202	0	0
Olfr1372-ps1	0.92762	1.55384	2.11285	0.58974	0.95751	1.10387	0.90407	0.99378	0.64797	3.81387	4.70542	4.93065	3.26236	3.91154	4.23678	5.56577	5.91188
Olfr1371	0	0.01528	0	0	0	0	0	0	0	0	0	0	0	0	0	0	0.01685
Skp1a	154.79604	164.05482	150.02027	132.42223	130.30041	135.52312	197.74865	169.65291	172.69535	155.97081	161.84524	163.29597	162.39034	147.24015	148.59671	189.29538	199.21433
Tcf7	10.66108	17.89343	32.07602	9.84856	7.614	10.84211	8.86876	19.76804	18.10908	12.78587	21.03125	22.96292	16.51466	16.40822	15.73927	27.77024	24.58284
Vdac1	82.85222	81.78264	78.88621	67.14478	65.77479	61.6941	80.61128	81.33025	79.68633	82.49389	83.21323	86.64233	84.96407	83.49844	78.84092	99.50711	100.42338
9530068E07Rik	80.23151	68.78095	65.16643	61.37401	63.62647	63.42656	67.60423	62.51815	81.52852	76.34602	76.03201	72.22352	83.21996	75.35035	75.80687	79.77335	91.4684
Fstl4	0.00904	0	0.02203	0	0	0.0344	0	0.03029	0.00837	0.14778	0.21138	0.11736	0.12473	0.21483	0.2036	0.19368	0.27549
Gm11186	0	0	0	0	0	0	0	0	0	0.02151	0.05814	0	0	0.03741	0.03016	0.04633	0.07904
Hspa4	43.87339	45.2179	40.78874	37.41832	35.3868	33.00862	51.85682	46.21131	46.86222	43.63324	41.89483	43.736	44.48876	41.72034	41.32162	54.29322	50.60322
Zcchc10	5.32676	6.28375	5.43657	6.28647	6.71401	5.03902	4.0065	8.2324	7.74332	4.90239	4.79508	5.68227	5.01726	5.40546	5.26042	6.1284	4.75236
Aff4	26.8617	26.49638	23.45066	27.89753	25.758	26.39599	27.30403	27.72609	30.17647	24.10092	21.64257	20.75636	23.11263	22.56847	24.54479	26.58527	24.98936
Leap2	0.1681	0.13236	0.19485	0.10686	0.13844	0.13039	0.94248	0.63307	0.06771	0.05805	0.37062	0.03104	0.18016	0.50481	0.44118	0.24023	0.88072
Uqcrq	59.07798	50.18858	50.12049	34.64955	35.07478	30.23612	31.99995	61.60747	42.75398	67.85151	69.24451	75.0637	73.17117	70.01887	63.73336	73.80454	83.31347
Gdf9	0.22949	0.15679	0.34818	0.2628	0.14134	0.17815	0	0.14115	0.20967	0.11704	0.13472	0.1867	0.16846	0.20097	0.19829	0.29577	0.25447
Shroom1	1.44096	1.44028	1.61537	1.06635	1.10071	0.96223	2.4649	1.48253	0.96741	1.48275	1.71438	1.92578	1.93665	2.3916	2.15446	1.66852	1.48709
Sowaha	0.0316	0.08609	0.05632	0.02804	0	0.04941	0	0.04708	0.10568	0.62943	1.03078	0.88191	0.55752	0.6811	0.63452	1.56166	1.33879
2015-09-08	13.06972	12.59212	12.26757	10.5119	10.63003	10.6391	12.49468	14.13254	13.34445	15.73725	15.79019	15.76359	14.6912	15.61639	14.504	18.01667	17.89973
Kif3a	8.57987	8.46316	8.15163	8.7143	7.71063	7.2003	11.98815	9.85571	10.26698	6.63544	7.69814	6.54504	6.68798	6.82571	6.59442	8.729	8.07237
Il4	0	0.00407	0.17465	0.00929	0	0	0	0.06746	0	1.03942	1.18238	1.43688	0.7999	0.80659	1.07524	1.16039	2.17162
Il13	0.61932	1.26496	1.52293	0.05505	0.05163	0.10829	1.38995	0.92556	0.9408	22.6703	32.57378	32.18794	19.97372	20.13897	19.26828	37.69951	35.76851
Rad50	12.6492	12.01977	11.3376	13.04365	11.6811	11.85809	13.86144	12.29862	15.0569	13.72226	14.30731	14.40761	14.22025	14.53972	14.58755	15.88959	15.76558
Il5	0.6066	1.18046	1.29297	1.22834	1.32013	1.28534	0.3148	2.0673	1.74227	2.19255	2.37014	3.052	2.55392	3.03961	3.29609	5.0148	4.53966
Irf1	106.50598	83.89549	84.388	147.61397	151.94182	144.80235	71.19918	75.21638	74.94881	78.44929	81.20292	81.57852	93.15304	93.38619	97.54274	67.57539	71.91106
Gm12216	9.11467	10.81559	10.21505	8.90399	8.70089	8.1977	9.43521	10.29208	11.96825	2.76673	2.34912	3.1694	2.36062	2.05712	2.29572	2.11701	1.77718
Slc22a5	13.17477	12.07617	13.27128	16.98921	15.92039	14.33638	9.55753	10.54945	14.73321	9.93678	11.51472	9.97688	9.99843	10.70521	10.10503	10.50136	11.81448
Slc22a21	2.89577	2.89315	3.69824	2.50113	3.12853	4.02148	2.20665	3.01479	4.42398	4.12693	3.61938	3.90555	2.99557	3.73766	3.57445	4.90341	4.24109
Slc22a4	0.36465	0.25911	0.20617	0.21188	0.14547	0.25945	0.35459	0.14916	0.27936	1.2069	1.89406	1.36419	0.87362	1.28543	1.04398	1.43623	1.64453
Pdlim4	17.84231	18.23852	19.99152	13.69816	13.43377	12.4696	4.69071	8.36306	12.42538	79.82466	86.46342	89.52733	95.80854	95.03201	90.48807	70.03896	82.70726
P4ha2	3.70284	3.77141	3.75092	2.47299	1.65583	2.63593	5.7055	3.42102	2.84378	8.24085	7.93466	8.26536	7.61376	7.69203	6.91753	7.26279	7.95997
4933405E24Rik	0	0.01323	0	0	0	0	0	0	0	0.11598	0.11394	0.05695	0.31419	0.20712	0.14764	0.11438	0.21955
Csf2	0.20254	0.17083	0.16478	0.16216	0	0.0199	0	0	0	1.63863	2.35703	3.09047	1.31091	1.43569	1.56902	2.54502	2.74719
Il3	0	0.06855	0	0	0	0	0	0	0	0.64859	0.61918	0.61823	0.7051	0.76979	1.45345	1.60883	1.50262
Acsl6	0.44553	0.28563	0.24793	0.18097	0.24692	0.2496	1.41939	0.64567	0.78564	1.32561	1.27908	1.50962	1.52433	1.99426	2.02277	1.42346	1.62002
4930404A10Rik	0.04073	0.07293	0	0	0.04421	0	0	0	0	0.16667	0.089	0.08608	0.06342	0.01076	0.10135	0.01963	0.11496
Fnip1	10.07952	11.18734	10.37824	11.02676	10.23546	11.98353	12.77463	14.33025	15.73409	7.17343	7.48553	6.50725	7.14141	6.60906	7.01454	7.53791	7.51976
Rapgef6	8.26471	8.79118	8.92236	9.76486	8.87935	9.09892	9.42383	8.87191	10.03202	8.07553	8.25318	7.76311	7.88114	7.95128	8.51594	9.88373	8.64135
Cdc42se2	32.13736	31.76934	28.78756	26.93697	24.20842	23.59363	39.60973	35.64012	30.50332	37.88256	42.44801	39.09997	44.62074	40.03152	41.24715	48.37496	51.87055
Gm12228	0.0155	0	0	0.01834	0	0	0.01299	0	0	0.49636	0.68165	0.62495	0.44755	0.54421	0.39723	1.15023	0.62359
Lyrm7	1.59617	2.02012	1.82976	1.79968	1.44849	2.01126	1.60157	2.49212	1.54582	1.22676	1.26535	1.4357	1.24176	1.07746	1.2142	1.3947	1.19925
Hint1	171.30818	151.20895	157.93367	122.14441	128.08622	111.95715	185.56615	162.83164	135.7312	138.44859	132.13349	148.93138	155.3664	145.59934	144.01997	138.70792	159.18487
Gpx3	246.26537	164.54762	181.51168	179.94099	201.66715	190.43348	41.87675	73.94806	61.9312	963.77437	638.65175	751.34085	1275.23457	862.82167	921.79453	489.1949	697.68141
Tnip1	28.18678	30.17172	29.85598	22.97579	22.19382	22.09611	30.89875	29.44114	25.27835	79.62706	94.50556	100.12316	92.7867	91.55277	89.1315	94.04787	96.1352
Anxa6	84.39557	80.21394	73.4758	76.55523	74.54752	74.75658	55.18717	69.46594	62.61447	77.83246	74.2343	73.37785	95.03956	87.91727	89.61762	64.51912	72.77795
Ccdc69	1.14421	0.71128	1.21044	1.26215	1.00005	0.79525	0.13164	0.96878	1.77139	1.07292	1.25718	1.08717	0.96603	0.83508	1.3159	1.83067	1.60027
Gm2a	7.99047	6.83308	8.33263	6.57055	6.55266	6.85974	4.80692	5.65553	8.31727	6.23629	7.22662	7.47331	6.00194	6.12809	5.83812	8.82875	10.48064
Slc36a3	0	0	0.00887	0	0	0.01871	0	0	0	0.04256	0.05315	0.08697	0.01369	0.09967	0.08673	0.1605	0.09994
Slc36a2	0	0	0	0	0.02536	0.02963	0	0.19586	0.05264	0.59269	0.85273	0.84435	0.31397	0.36683	0.56361	1.03849	1.44544
4921508A21Rik	0	0	0	0	0.01731	0	0	0	0	0.01718	0	0.00862	0.01629	0.01615	0.0082	0	0.01753
Slc36a1	31.05075	39.51946	36.28207	19.30697	21.20333	18.33585	52.25598	40.61564	21.20446	8.58025	8.92432	7.58458	6.16066	7.08836	6.43159	8.31717	7.30857
Fat2	31.85042	30.34009	29.62438	35.71111	30.3244	30.04961	25.74109	22.18917	32.96814	15.93473	13.45566	13.47901	17.63489	14.03697	14.94857	13.37993	12.22884
Sparc	201.9113	172.19493	162.92243	168.73988	167.96519	164.96027	139.50175	146.67964	178.29363	155.83592	136.31136	134.93304	152.7015	137.66929	142.68985	117.65296	148.43674
Atox1	93.2448	88.79269	91.9635	60.83675	64.85576	61.79215	64.86302	80.77604	69.24636	140.09955	148.18982	175.30551	159.29502	140.96776	149.89908	125.52691	154.68088
G3bp1	58.29033	54.81625	53.97728	47.56115	47.36778	45.83099	52.85655	52.43744	45.77259	52.48438	54.72119	55.57831	61.18636	54.0632	52.94556	55.51881	52.42853
Gm12238	0.20062	0.5351	0.51049	0.43656	0.12428	0	0	0.68107	0	0.57651	0	0.7229	0.27049	0.30451	0.67234	0	0.46887
Glra1	0	0.01779	0	0	0	0	0	0	0	0.07841	0.24437	0.20407	0.25362	0.08166	0.10329	0.18795	0.37269
Nmur2	0.00878	0	0.01432	0	0	0	0	0	0	0.84775	1.03282	0.75941	0.50649	0.55725	0.7769	0.92964	1.43645
Gria1	0.4288	0.27617	0.36827	0.12851	0.25123	0.29238	0	0	0.21373	1.79953	1.03971	0.915	0.63413	0.64059	0.7699	0.57628	0.67757
Fam114a2	24.94352	25.93241	23.15712	24.56194	24.57763	23.01006	33.11747	23.96364	25.222	25.84928	30.61135	27.3812	26.34022	26.99926	26.98593	27.89398	27.65982
Mfap3	9.46369	9.355	8.57819	10.00378	8.77674	8.72184	8.33405	10.19005	10.32099	9.21597	8.64441	8.4106	9.14638	8.356	9.24777	9.31451	10.3004
Galnt10	8.88969	9.35127	8.55593	5.24082	5.0758	4.76547	7.05312	8.91755	6.16739	4.91411	6.12411	5.95114	4.73874	4.23281	4.70737	5.35718	5.4956
Sap30l	12.25954	12.76256	12.33229	10.70748	9.80162	9.41577	13.21072	15.97171	12.94007	10.85855	10.2354	11.16916	11.93902	11.55929	11.51654	10.20286	12.21682
Hand1	0.015	0	0.01659	0	0	0	0	0	0	1.39367	1.85111	1.46676	1.2553	1.04855	1.4381	1.82476	1.81711
Larp1	30.00449	28.90893	26.82601	26.29849	26.21918	24.94582	22.45755	27.19027	26.64951	27.88683	27.19757	26.30918	25.70505	27.86842	27.7353	27.63685	26.03211
Cnot8	24.44486	24.12105	24.49408	21.17322	23.21105	22.97766	17.53217	23.27192	25.52058	28.68197	28.1378	27.23872	29.77542	30.27567	29.92759	29.97228	33.00836
Gemin5	5.13548	4.98211	5.03907	4.40124	4.62734	4.24401	4.118	4.65117	4.74387	4.73916	4.11461	4.6272	4.63258	4.26254	4.40723	4.83791	4.68642
Mrpl22	12.08051	11.36447	11.53924	11.95908	11.38002	9.09881	15.85232	13.21072	10.42468	11.65362	12.07229	12.68366	11.65522	12.28725	11.00943	11.94403	13.26225
Gm12250	10.14601	10.31509	9.07952	14.81703	14.56153	13.24591	9.42682	7.07075	8.35399	9.89102	12.24691	11.65643	14.25515	12.18654	11.99067	9.28057	11.63115
Igtp	52.28254	56.66229	56.10582	64.90892	66.81897	62.93731	41.93887	45.92514	44.10159	50.37116	59.38734	55.9442	63.58516	55.9427	53.92878	50.63713	55.07017
Irgm2	23.48033	22.94475	20.4365	22.28109	21.61997	20.15485	16.41053	17.53586	25.60571	23.7764	20.21455	21.73329	25.47489	21.75925	22.15811	22.72989	26.78323
Zfp692	26.1043	35.4269	36.37695	33.39013	34.61057	33.14781	44.03252	40.58367	25.81683	14.82036	14.73743	15.6954	12.66728	14.38635	13.74094	12.91831	10.8698
Zfp672	13.07542	13.27871	13.19415	12.41219	12.84648	11.55577	14.08544	13.09326	11.44927	9.51343	9.68139	8.65401	8.69622	8.52541	8.49216	9.28352	9.57157
Sh3bp5l	13.92519	11.86702	12.74263	11.36206	12.18981	11.21017	10.03626	11.36909	11.7027	11.72743	9.43641	12.13356	10.98124	10.43126	11.56559	11.17337	12.30643
Lypd8	1.15948	1.5392	1.64768	0.13812	0.08205	0.26541	0.01223	0.36622	1.81554	29.43939	42.79394	40.80247	29.07671	19.71525	21.87774	31.27331	36.48837
1810065E05Rik	0	0.03061	0.03405	0	0	0	0	0	0	2.91791	3.35399	4.32965	3.26375	2.43072	1.87263	4.53587	4.16486
Gm12253	0	0	0	0	0	0	0	0.12571	0.02793	0.07341	0.0599	0.16908	0.04485	0.04666	0.02503	0.13572	0.18125
4930504O13Rik	0	0	0.03739	0	0	0	0	0	0	0	0	0	0	0	0.07613	0	0.04235
Olfr30	0	0	0	0	0	0	0	0	0	0	0	0.02706	0	0	0	0.02562	0.16362
Olfr332	0	0	0.01869	0	0	0	0	0	0	0.05455	0	0.06678	0	0	0	0	0.0196
Olfr331	0	0	0	0	0	0	0	0	0	0	0	0	0	0	0	0	0
Olfr330	0	0	0	0	0	0	0	0	0	0.30617	0.40354	0.18865	0.04003	0.29322	0.1968	0.47931	0.25851
Olfr329-ps	0	0	0	0	0	0	0	0	0	0.24483	0.12869	0.40221	0.21482	0.14931	0.18317	0.37148	0.27875
Olfr328	0	0	0	0	0	0	0	0	0	0.07339	0.15096	0.29881	0.07815	0.14876	0.18622	0.03824	0.1429
Olfr224	0	0	0	0	0	0	0	0	0	0.05116	0	0	0.03025	0.06212	0	0.01438	0
Olfr325	0	0	0	0	0	0	0	0	0	0	0.21167	0.05928	0	0.02862	0.03856	0.10507	0.04238
Olfr324	0	0	0	0	0	0	0	0	0	0.06951	0	0.08223	0	0.12278	0.03589	0.03327	0.18811
2210407C18Rik	0.26584	1.91937	1.69394	0.05771	0.01771	0.22379	0.10649	0.01601	0.37368	28.5837	43.84508	45.79729	24.06075	17.61721	18.48857	39.32534	42.7471
Olfr323	0	0	0	0	0	0	0	0	0	0.08235	0.1111	0.0819	0.03496	0.02231	0.17598	0.01355	0.12061
Trim58	0	0	0	0	0	0.03001	0	0	0	0.21397	0.39118	0.24079	0.15129	0.18921	0.1898	0.30195	0.2648
Olfr179	0	0	0	0	0	0	0	0	0	0	0	0.03136	0.02964	0	0	0	0.0314
Olfr320	0	0	0	0	0	0	0	0	0	0	0.10246	0	0	0	0	0	0
Olfr319	0	0	0	0	0	0	0	0	0	0	0.01699	0	0	0.03171	0	0.02965	0
Olfr318	0	0	0	0	0	0	0	0	0	0	0	0	0	0	0	0	0
Olfr317	0	0	0	0	0	0	0	0	0	0.01405	0.01387	0.02722	0	0	0.01194	0	0.11071
Olfr316	0	0	0	0	0	0	0	0	0	0.06884	0.07596	0.01675	0.04734	0.04164	0.01857	0.07301	0.17157
Olfr315	0	0	0	0	0	0	0	0	0	0.01112	0	0.10234	0.02922	0	0.01161	0	0
Olfr314	0	0.01403	0	0	0	0	0	0	0	0	0	0	0.02566	0.03873	0.01179	0.04817	0
Fam183b	0.05117	0.0715	0.2785	0.06028	0	0.2312	0	0	0	2.55079	4.19763	2.77465	1.85686	2.40349	3.03256	5.47132	4.64283
Olfr313	0	0	0	0	0	0	0	0	0	0.01476	0	0	0	0.01758	0	0	0
Olfr312	0	0	0	0	0	0.03513	0	0	0	0	0.06685	0	0	0	0	0	0
Olfr311	0	0	0	0	0	0	0	0	0	0	0	0	0	0	0	0	0.06873
2810021J22Rik	2.74589	2.96158	2.83203	2.89865	2.93165	2.33255	3.51358	3.519	3.96818	1.57698	1.66327	1.72362	1.83682	1.51364	1.70462	1.91094	1.87288
Zfp39	3.60704	3.40097	3.66838	3.57777	2.99262	2.99067	2.91912	2.38523	4.85801	2.11797	2.04958	1.83103	2.02182	1.94838	1.98232	2.13793	1.95345
Btnl10	0	0	0	0	0	0	0	0	0	0.14062	0.22333	0.13658	0.18243	0.40619	0.12368	0.39168	0.36878
Rnf187	64.799	56.15894	55.68426	46.1743	48.29778	38.14762	57.73164	56.56636	51.97393	44.11422	42.38806	46.61858	49.84286	43.58626	42.5759	42.1027	50.09363
Hist3h2ba	0.64037	1.14332	0.98567	0.65072	0.39745	0.1849	0	0	0.65754	1.19162	1.80151	2.06393	2.02515	1.62625	1.42961	1.82965	2.46508
Hist3h2bb-ps	0	0.06151	0.20318	0.08493	0.1329	0.0955	0	0	0	0.13976	0.10063	0.24254	0.12419	0.00476	0.05706	0.04191	0.14216
Hist3h2a	14.65296	15.01614	15.19114	10.34222	11.10277	9.9771	31.10038	20.21656	17.18502	11.84037	13.7047	13.94222	14.59008	12.72773	11.24055	17.72322	15.93488
Trim17	0.45708	0.5314	0.37173	0.34624	0.3824	0.49039	0	0.17239	0.1943	0.46562	0.32185	0.22739	0.33697	0.29517	0.33254	0.21386	0.3236
Trim11	23.91817	21.85957	25.42976	25.5722	27.19404	23.01652	25.23211	23.1409	23.31424	18.75755	19.20313	20.33941	21.32682	21.53968	19.72508	15.78877	17.61642
Obscn	0.01444	0.01422	0.00938	0.0029	0.00679	0.01137	0.00032	0	0.01176	0.37754	0.46083	0.5034	0.29221	0.42408	0.35689	0.55361	0.50809
Iba57	1.82745	1.47689	1.47855	1.46509	1.3072	1.17595	2.00377	1.25393	1.15187	1.46905	1.48039	1.47505	1.50664	1.38178	1.52087	1.48053	1.74374
Gjc2	0.3921	0.31373	0.34825	0.29877	0.31382	0.20563	0.02224	0.14937	0.44762	0.36498	0.50963	0.44424	0.59348	0.83256	0.54202	0.75851	0.90752
Guk1	30.47399	26.04774	27.86734	21.42911	24.31424	20.76867	30.85722	24.99858	22.54124	32.43081	38.17372	34.96022	35.77921	31.39885	30.9122	34.79753	40.65809
2610507I01Rik	10.28689	9.68923	10.49684	11.71308	10.4414	11.02172	8.43654	9.48272	13.24169	9.04307	9.96273	10.64857	8.85259	9.25148	8.58963	12.17813	10.46147
Mrpl55	17.38536	16.64627	16.00134	12.70529	13.64545	12.8281	18.87493	20.04881	11.73945	15.71503	15.53556	17.59341	17.74094	16.03992	15.11455	14.78687	18.62752
2310033P09Rik	11.26051	10.93309	11.55157	12.12915	11.41415	10.30843	11.83958	11.12982	10.58769	9.75826	9.34532	10.91941	11.21937	11.75945	10.16462	11.79423	10.9484
Arf1	146.48319	134.4613	132.94212	115.30094	113.34099	101.86414	124.74831	135.10568	143.12715	141.7287	148.95889	146.50527	157.55513	144.82812	147.11959	161.52206	176.07787
Wnt3a	2.33383	1.81764	1.6518	1.20448	0.7389	0.96072	3.52076	2.96523	3.63691	0.31477	0.22403	0.11177	0.13189	0.1194	0.16719	0.33767	0.24539
Wnt9a	5.90935	4.25203	4.92931	4.18306	4.45332	4.0761	6.54208	5.24217	6.36487	2.01651	1.70338	1.70852	1.88599	1.64885	1.5518	2.30094	2.55228
Prss38	0.07103	0.08125	0.023	0.15814	0	0.04447	0	0	0	0	0.2357	0.0249	0.02354	0.10143	0.06696	0.02193	0.13885
Snap47	51.31694	43.50127	43.56842	36.17983	40.7542	37.05232	26.57551	43.68221	38.10941	29.36484	26.81113	27.44765	33.08017	28.33828	29.24262	27.39197	29.63359
Jmjd4	4.1796	4.43651	3.77066	4.15243	3.93791	4.15473	4.88807	3.9751	4.74684	2.98922	3.17227	2.3571	3.24336	3.13174	2.98709	2.71215	3.48943
Zfp867	7.95171	6.44411	6.97211	7.86612	7.69254	8.01819	5.62172	6.41125	10.14604	5.23986	4.09852	4.81312	4.88256	4.85403	5.46235	4.74679	5.68982
Zkscan17	14.21907	12.11149	11.83349	13.75381	13.52338	12.33296	11.84251	11.01658	11.23915	14.05974	13.75698	13.84097	15.29934	15.73072	15.02799	13.0528	13.08753
4933439C10Rik	7.93114	9.91264	10.46455	10.50409	10.19222	8.26295	15.67043	10.83571	10.92262	7.85196	7.4819	7.94451	6.53363	8.36059	7.38242	7.04812	5.81326
Nlrp3	0.01423	0.04239	0.09226	0.05796	0.00739	0.07514	0	0.02829	0	0.31327	0.49297	0.49259	0.32999	0.27408	0.34011	0.56798	0.67601
Olfr222	0	0	0	0	0	0	0	0	0	0.11014	0.22813	0.01032	0.03032	0.09571	0.42291	0.0033	0.0977
Olfr223	0	0	0	0	0	0	0	0	0	0.13886	0.03652	0.12777	0.01473	0	0.03367	0	0.10105
Olfr225	0	0	0	0	0	0	0	0	0	0.02503	0	0.07298	0	0	0	0	0
Mprip	44.66172	46.99564	48.71923	49.07805	49.23976	46.6617	45.22165	49.24349	43.98677	43.42801	41.98212	44.22353	45.49962	48.85545	46.43226	40.63826	37.66477
1700007J10Rik	0.4656	0.69369	0.55279	0.40398	0.64604	0.88826	0.8567	0.69179	0.47599	0.55293	0.2192	0.39762	0.34561	0.30622	0.45488	0.2678	0.33878
Pld6	0.4301	0.31527	0.21141	0.18216	0.23759	0.56018	0	0.19289	0.92905	0.02679	0.01761	0.13876	0.14797	0.17393	0.07271	0.1453	0.06195
Flcn	17.43173	17.63138	19.79065	18.3832	19.86507	18.12696	22.83218	21.24107	17.16314	9.90833	9.96246	10.19586	9.52845	10.26197	10.05086	10.21014	10.04781
Gm16062	1.7843	1.23814	2.06364	1.63905	1.88086	1.11548	7.18638	1.57241	0.75513	1.11501	1.35896	0.86767	1.11112	1.24694	0.71574	0.30972	1.02148
Cops3	26.41122	25.37127	26.11212	25.07843	22.5988	24.81472	35.44987	24.26106	27.15909	26.16288	27.34008	27.46836	27.83268	25.3142	25.7934	30.44069	31.67105
Nt5m	8.45213	8.25936	7.63229	5.58124	6.44089	5.80771	7.36946	7.97502	6.42061	5.82437	7.29807	6.617	6.67947	5.23936	5.68027	6.04957	6.3817
1700013G23Rik	0.21692	0.26627	0.21253	0.33242	0.29162	0.06125	0	0.48055	0	0.32001	0.23283	0.28903	0.60179	0.69259	0.30119	0.10325	0.68291
Med9	6.83518	5.26836	5.80723	4.47859	4.98767	4.06074	5.56675	5.95799	5.76199	6.60407	6.55747	7.21804	7.20203	7.29982	6.85562	8.35259	7.43493
Rasd1	2.74005	3.07351	2.5448	3.61444	2.88231	3.68785	4.99137	1.89948	1.5839	21.23834	27.43951	24.68701	19.76145	25.34949	24.20736	25.75776	22.73585
Pemt	3.08928	2.36775	2.57757	2.83187	2.67976	2.135	1.29838	1.6819	2.09565	2.83699	3.79351	3.14119	3.09093	3.58852	3.57722	3.69892	3.30987
Rai1	13.26613	13.74774	14.12384	12.28166	12.45485	12.7888	13.16425	12.09114	12.50325	10.03333	8.61842	9.44104	10.41327	11.19635	10.77856	8.59529	8.36962
Srebf1	79.6776	91.14288	74.0699	84.63713	88.62291	87.53144	104.19739	77.46477	58.82375	36.81348	34.25304	34.72371	41.92741	40.69054	40.9201	35.26361	32.12751
Tom1l2	34.52231	33.47074	31.84084	29.39138	29.55365	26.43137	35.83851	37.15822	31.87427	18.95975	16.82681	17.56559	17.84356	17.57318	16.63616	17.84854	17.58292
Lrrc48	3.92206	4.82972	5.17766	4.1503	3.75504	3.78068	5.18317	5.01235	4.258	4.0335	4.88846	4.86055	4.87038	5.37381	3.89984	4.42401	5.13411
Atpaf2	15.85268	16.63083	14.97689	14.39429	15.17612	13.81208	21.60998	18.44608	15.45986	13.44424	13.1971	13.6048	15.01451	14.38059	13.73436	11.70731	13.15271
Gid4	18.90317	17.51873	15.80041	14.78841	14.41594	12.98557	15.37954	15.3666	21.31011	13.62544	11.00446	11.60916	13.40613	12.07021	12.57195	12.99199	12.74048
Drg2	21.8896	19.9928	22.10467	19.78299	19.90617	19.20415	11.72334	19.07315	17.85841	21.6173	24.06882	24.19037	24.95425	24.47233	22.41355	24.91144	25.18361
Myo15	0.18101	0.1987	0.19373	0.19505	0.2515	0.20334	0.11682	0.20246	0.19324	0.20103	0.19818	0.21467	0.12526	0.17849	0.18669	0.21222	0.20075
Alkbh5	19.36852	17.22186	16.12227	16.38788	16.88913	16.47786	18.77209	16.12192	18.0909	16.19831	16.27811	15.69057	16.18846	16.17072	16.67311	17.72584	17.45268
Llgl1	15.87483	13.91937	14.71506	13.34134	13.21337	11.44818	13.31182	11.6839	12.13093	16.89314	15.50435	16.84902	15.6654	17.38409	16.25545	14.82069	15.68022
Flii	40.02967	38.18703	39.48724	37.45509	35.49014	34.81835	33.06983	34.91918	37.24947	32.60532	32.17089	34.1637	34.36589	31.16064	30.19126	30.46156	32.80048
Smcr7	3.05029	3.21679	3.29313	2.2726	2.63771	2.68316	5.85216	3.87861	2.97326	3.91914	3.42083	3.7065	3.91398	3.68118	3.45822	3.68542	3.72106
Mir5100	0.1438	0.22344	0.86113	0.40696	0.15324	0	0	0	1.17561	0.30463	0	0.38812	0.31445	0.04379	0.12206	0.71834	0
Top3a	5.75771	5.73137	5.62849	5.54569	5.85801	5.54883	4.689	5.22629	3.59554	5.12078	5.90011	5.0539	5.21606	5.56937	5.40291	4.53693	4.54332
Smcr8	7.5446	7.19369	7.30838	7.12217	6.87692	7.09466	7.76643	6.85291	7.21031	6.53629	7.02261	6.69447	6.94778	6.54593	6.66677	7.43779	7.31133
Shmt1	4.91732	4.79826	4.59352	2.31126	2.77088	2.54851	9.75548	5.52868	4.35266	5.11431	5.67088	6.20934	6.75548	6.69007	6.27043	6.17297	7.92182
Dhrs7b	8.21407	7.78993	8.12809	6.42162	6.6521	6.73209	5.89191	7.31652	7.19899	9.07495	9.89896	10.71012	9.8028	9.42118	9.23062	9.33789	10.45998
Tmem11	16.55979	16.26088	15.67009	15.81723	13.48115	13.15615	18.61511	15.17086	12.9376	15.10083	17.27686	15.58929	17.36223	17.97226	17.69548	15.14642	17.88983
Gm16515	11.02561	12.40583	10.60228	7.48715	8.11125	8.29297	11.71632	11.11984	10.62454	14.64206	15.25531	14.12624	15.1556	14.66512	14.79219	13.43271	16.59983
Gm16516	1.86383	1.37132	1.86558	1.94106	1.61381	1.99887	0	1.30943	1.16576	1.7317	1.70445	1.71211	1.9683	1.65714	2.00666	1.84135	1.54949
Map2k3	25.21504	28.56771	26.06563	18.60305	19.9825	18.34648	23.92103	32.37561	20.91828	27.18994	29.45518	29.31097	32.24998	30.50299	30.80864	25.69807	29.11418
Kcnj12	0.01171	0.00585	0.01289	0.03665	0	0	0	0	0	0.31283	0.37815	0.35619	0.32655	0.42428	0.44083	0.52318	0.70277
Tnfrsf13b	0.05714	0.18876	0.21541	0.1498	0.05542	0.04364	0	0.10843	0	0.27073	0.58197	0.57168	0.29691	0.48123	0.19951	0.56468	0.48827
Usp22	28.88804	25.57843	24.43545	26.1133	25.35953	24.3391	22.6053	27.39629	31.01749	22.9422	23.99414	22.19557	25.47178	24.82476	25.16759	24.1772	27.65842
Aldh3a1	4.33638	4.9489	5.90184	2.4745	2.62886	2.815	3.5433	7.73825	5.59649	9.54672	12.02761	12.1089	11.97045	13.39218	13.59613	17.70019	18.18788
Aldh3a2	58.67645	62.22314	55.51691	42.47228	42.01808	39.79705	87.47526	66.91072	58.74837	62.54948	68.22959	64.91534	67.5875	64.05812	65.41974	74.86796	75.96906
Slc47a2	1.64132	1.70699	1.63982	0.8056	1.46401	0.6424	2.13928	1.42547	0.78885	0.80714	0.71738	0.536	1.02885	0.94107	0.78289	0.65667	0.65812
Slc47a1	22.62921	22.34582	22.63108	22.38102	25.81503	21.5335	26.7053	23.31787	26.10592	3.16047	3.74832	2.85919	2.33305	2.09534	2.22761	3.55117	2.30131
Rnf112	0.00766	0.00959	0.01056	0	0	0.02212	0	0	0	0.30264	0.53643	0.42827	0.14745	0.36563	0.41931	0.2278	0.27756
Mfap4	2.33691	1.43909	1.7628	0.32493	0.37862	0.407	0	0.3584	1.30732	8.40552	5.01284	7.24455	6.52831	5.27893	5.64794	4.66372	5.92139
Mapk7	8.61426	7.43445	9.46257	7.51434	7.33887	7.83004	6.20942	10.17029	8.395	8.62529	7.86636	8.043	7.59272	8.77108	8.32126	7.73388	7.74542
B9d1	8.47556	6.60466	5.82315	6.35144	5.08269	5.65915	2.5673	4.51504	6.16364	8.58325	9.06659	9.08295	8.77115	8.41794	8.18076	9.1054	9.66838
Epn2	12.9022	12.31209	12.15119	12.52124	12.17074	11.29555	11.46656	13.16481	14.35414	11.76379	12.41145	11.28739	11.4561	11.32004	11.8082	13.18976	12.84393
Grap	0.94203	2.05872	3.25277	0.55221	0.62481	0.70212	1.03105	1.36832	0.65955	20.36087	30.77751	31.41986	21.16146	18.5393	18.08084	27.27024	29.00586
Slc5a10	0.13733	0.35911	0.19202	0.11528	0.14808	0.15743	0.46968	0.02618	0.00342	0.85321	1.24605	1.18282	0.89083	0.79235	0.74617	0.82679	1.38429
Fam83g	11.3765	11.44687	10.45695	7.24407	7.295	5.89398	8.20391	10.85369	9.69914	16.29488	17.24709	17.70784	13.70776	14.28528	13.44204	18.27366	19.52852
Prpsap2	12.24668	11.96531	12.62696	12.71758	11.28201	12.47868	10.66485	12.57438	14.261	11.04308	10.8132	11.70432	11.16734	10.1338	10.66469	12.17104	11.96141
Ulk2	12.69805	13.04534	11.53261	11.51666	11.02623	10.40572	17.14498	13.23738	14.7462	10.24171	10.08528	9.11166	10.06832	9.21438	9.86096	11.54134	11.45374
Akap10	9.47687	9.30683	8.87518	10.38578	9.58176	9.31734	12.33372	10.90668	8.3487	9.43529	8.16895	9.25143	9.25026	10.41858	9.77192	10.53405	9.86599
Specc1	4.14563	4.15188	3.38127	2.89886	2.83531	3.17171	4.88338	4.28896	4.20719	6.00226	4.76988	4.94911	5.97004	6.10084	6.21034	5.84263	6.04947
Adora2b	2.25159	2.44769	2.38996	0.59913	1.16388	0.86126	1.09828	3.52764	2.5205	4.67942	5.78657	4.81429	3.98224	3.83656	4.24359	4.33622	5.15806
Zswim7	3.99789	4.37789	4.2287	3.77087	3.50604	3.12434	3.42372	4.55851	3.74446	4.21943	4.63504	4.97958	3.93973	4.0063	4.27749	3.59238	5.84276
Ttc19	3.82669	4.28439	4.68357	4.51586	4.1457	4.13835	2.41034	4.51973	6.4017	4.41369	4.45778	4.81699	4.7272	4.32322	3.84905	4.63335	4.82294
Ncor1	18.9399	20.44018	20.10227	21.2772	18.76853	20.39579	19.74641	19.55527	20.13443	18.38383	18.35728	17.65065	18.99261	18.52986	18.90874	19.32356	17.02032
Pigl	3.79103	4.3394	4.78093	5.03417	5.23144	5.04399	1.784	3.80254	4.09387	3.78046	5.46633	4.69996	3.9815	4.70009	4.00234	3.99347	4.51895
Cenpv	1.99094	2.14253	2.79506	1.95633	2.06402	1.33726	3.26748	3.31638	2.39964	4.08334	3.89826	4.82416	4.90575	4.78846	3.77703	5.65344	5.90561
Trpv2	0.31996	0.53349	0.99189	0.24399	0.23296	0.19377	0.31479	0.34921	0.7457	1.46903	2.0189	2.34271	1.52186	1.73911	1.24942	1.89026	2.45883
2410006H16Rik	90.17478	58.79989	74.12477	56.00209	59.89213	46.05262	53.14598	55.35577	90.4968	62.23993	55.40924	62.49503	69.47917	58.96259	58.78736	53.50787	73.53951
Snord49b	2.35557	1.92484	3.86161	1.65367	3.68907	2.14338	2.98006	0.21665	8.48988	3.29847	3.21196	5.22119	3.93972	4.7058	2.59108	4.62242	2.66489
Snord49a	3.9916	5.22647	6.33665	6.25185	6.00826	5.61333	1.5381	7.02853	2.10098	7.07661	8.58222	7.46041	5.62385	8.82355	6.92105	7.75155	5.04321
Snord65	4.36444	2.25791	4.79574	3.41954	4.1129	5.15062	4.42969	1.9281	4.10587	6.0511	6.07602	9.0216	4.19836	4.4378	6.52393	4.98138	6.10318
Fam211a	1.8583	1.71133	1.65988	1.0134	1.11635	1.12321	2.6748	1.39618	2.75631	3.08707	3.05947	3.36075	3.837	3.25426	2.72947	3.08232	2.55067
Mmgt2	9.77852	10.53136	9.62394	5.95707	6.57003	5.93476	4.46649	9.65437	12.07184	10.10064	9.3981	10.13035	10.61862	9.03755	9.70824	10.05407	9.4934
Zfp287	1.60296	1.43554	1.47337	1.48044	1.51045	1.69384	0.44495	1.27737	1.78924	1.29916	1.00928	1.11573	1.14247	1.09988	0.88204	1.11256	0.985
Zfp286	0.99349	0.99844	1.00041	1.28313	0.88533	0.89826	1.24354	0.65398	1.50365	1.10022	1.10268	0.93952	1.0766	0.80308	0.77831	0.90034	1.00415
Trim16	2.42378	3.04355	2.96497	4.52552	3.80598	3.65536	1.52873	2.43411	2.29594	1.30037	1.42593	1.40963	1.05831	1.23777	1.27719	1.29609	1.54818
Fbxw10	0.29165	0.35494	0.42959	0.52637	0.67318	0.54286	0.35483	0.07498	0.36668	0.61283	0.53249	0.6204	0.44271	0.71111	0.55919	0.77708	0.89901
Tvp23b	30.29448	30.95446	28.50121	25.23236	29.09316	26.0559	29.32883	24.36023	33.73643	25.86262	26.05803	28.58681	27.09146	24.46717	23.87917	30.26027	29.66645
Cdrt4	0.34846	0.67584	0.45693	0.63006	0.68619	0.59374	1.89228	2.83683	0.87606	0.17254	0.35586	0.10286	0.07927	0.0408	0.19653	0.30028	0.08063
Tekt3	0.01637	0	0.00896	0	0	0	0	0	0	0.09097	0.05319	0	0.02298	0	0.01549	0.16967	0.04552
Pmp22	105.49919	90.92618	85.2142	113.83967	114.9392	108.17407	85.68558	85.78646	130.93916	21.9884	15.40653	18.16568	27.3798	20.00195	23.55396	23.54975	23.18594
Hs3st3b1	1.39888	1.36604	1.56362	0.7264	0.56503	0.61401	2.92183	1.79965	0.84232	8.61037	9.24013	8.25922	9.2401	9.82362	8.64665	10.65357	9.70357
Cox10	4.49894	4.35843	4.49556	3.98045	3.59064	3.38204	5.29489	4.36954	3.60025	5.44326	5.06005	5.25683	5.57753	5.23772	5.38715	3.88453	4.83661
2810001G20Rik	10.57126	8.9056	10.16139	8.872	10.27889	9.71599	21.80066	11.65858	12.9737	9.70557	8.96232	8.88276	11.24249	10.39555	10.76042	8.64564	9.93498
F930015N05Rik	1.58513	1.3558	1.3424	1.09675	1.05771	1.00391	2.06245	1.74101	1.97203	1.05759	0.85883	0.99072	1.58724	1.27693	1.11053	1.33964	0.89576
Hs3st3a1	3.69774	3.3479	2.87374	3.04918	3.35606	2.95354	5.87771	4.4807	2.98338	3.96912	4.52406	3.6499	4.63836	3.84897	3.36691	3.4933	3.35455
Elac2	9.17864	9.40581	9.92469	8.0182	8.85483	7.79484	5.64165	6.68895	8.51694	8.4283	8.48046	8.73489	8.48641	8.89908	8.12586	9.29274	8.46883
Arhgap44	17.51276	15.95463	15.05331	11.63438	11.71776	11.45688	14.46	17.64676	18.02635	14.40638	16.86761	15.67424	14.52173	14.55467	13.91019	18.83	19.16082
Myocd	0	0.00268	0	0.00985	0.0031	0.01633	0	0.16499	0.02426	0.07063	0.0453	0.01411	0.0224	0.06272	0.10376	0.1109	0.07206
Gm12295	0	0	0	0	0	0	0	0	0	0	0.00712	0.00653	0	0	0.02137	0	0.00999
Map2k4	19.82849	20.80808	18.35915	21.60898	19.38443	19.49681	18.37676	21.05219	21.78434	19.93869	18.13396	18.5698	20.25581	19.90432	20.77053	20.08458	21.18444
Mir744	0.36381	0.1573	0.15431	0.25024	0	0.13158	0	0	0	0	0.04538	0.03857	0	0.14455	0	0	0.00956
Zkscan6	7.24888	7.24057	7.12978	7.00067	8.34444	7.89195	4.98556	6.79078	7.90096	7.65334	7.69858	8.40872	8.32478	7.73671	8.0042	7.75275	7.10942
Dnahc9	1.19542	1.45453	1.34124	0.7317	0.67841	0.77751	1.21056	2.21973	1.13252	2.05875	2.30217	2.53576	1.62189	1.3733	1.43442	2.73709	2.7169
Shisa6	2.34783	3.14906	2.56567	1.31973	0.97382	1.02091	5.65322	4.25571	1.72769	0.84106	0.8622	0.89908	0.44881	0.65938	0.46205	1.22998	0.98004
Gm12298	0	0	0	0	0	0	0	0	0	0.03808	0.07481	0.08918	0.02152	0	0	0	0.34907
Pirt	0.0094	0.01423	0.0268	0.07258	0.01028	0.26401	0	0	0.02522	0.20295	0.1214	0.14676	0.09043	0.08231	0.06377	0.21673	0.2653
Tmem220	2.68944	2.26159	2.47672	3.25827	2.78885	3.55189	1.14271	3.08225	4.85826	1.81061	2.05073	2.21097	1.86921	1.95975	2.14392	1.9762	2.17099
Adprm	10.91623	11.93668	12.39309	11.38626	12.23012	10.20299	13.18094	15.37568	13.41993	10.19316	11.96685	11.08461	10.59631	9.66796	9.6017	12.67683	11.61776
Sco1	3.32436	3.11455	3.06789	3.67065	3.1619	3.25715	2.43557	3.21424	4.27716	3.12834	3.16055	2.81022	3.22601	3.1371	3.05143	3.52498	3.44516
Myh3	0.0119	0.02179	0.00518	0.00335	0.00078	0	0	0	0	1.00713	1.26296	1.55575	0.98973	1.48219	1.56782	2.08438	2.35426
2310065F04Rik	5.70927	6.3749	6.3141	8.27129	8.45856	8.13438	5.39666	6.69438	7.32909	0.06837	0.06308	0.12812	0.10798	0.20235	0.08707	0.42783	0.21946
Myh2	0.06449	0.03134	0.04872	0.05762	0.06597	0.16715	0	0	0.03559	0.07317	0.20582	0.0835	0.07019	0.1418	0.1255	0.15066	0.16481
Myh1	3.33501	2.71933	2.57106	5.2354	4.50574	4.19297	0.56474	1.08811	3.28283	0.27283	0.32857	0.2735	0.27322	0.22491	0.25095	0.49308	0.30211
Myh4	2.44652	2.48666	1.84209	2.39642	2.18528	1.97796	2.23192	1.58904	3.16403	2.11865	3.08688	2.82098	1.5642	1.25912	1.44514	3.04706	2.89839
Myh8	0.15159	0.04382	0.10396	0.10707	0.10055	0.07884	0	0.0475	0.09661	0.41981	0.65446	0.54517	0.36642	0.4898	0.38355	0.8727	1.37409
Myh13	0.49839	0.57215	0.5075	0.75057	0.63477	0.4421	1.185	0.27399	0.72738	0.56016	0.94933	0.56974	0.65557	0.73956	0.79371	0.98987	1.36085
Gas7	3.67278	4.01444	3.92512	2.4729	2.9576	3.03799	3.41032	2.79787	3.91766	18.15363	21.76909	21.52458	18.95704	17.62245	17.59924	23.67904	23.18439
Rcvrn	0.02695	0	0	0.0008	0.10583	0.01363	0	0	0.11928	1.53239	1.74109	2.09316	1.27937	1.98119	1.84576	2.50189	2.26496
Glp2r	0.04403	0.0525	0.00986	0.01048	0.01859	0.02663	0	0	0.0105	0.35071	0.74675	0.57167	0.28166	0.45075	0.43382	0.86478	0.66882
Dhrs7c	0	0	0	0	0	0	0	0	0	0.11141	0.1384	0.02704	0.01998	0.10393	0.02325	0.26531	0.32013
Usp43	0.23671	0.28677	0.31726	0.21952	0.33	0.29002	0.00607	0.20249	0.41149	1.19343	1.43904	1.41702	1.09068	1.48593	1.18847	1.71937	2.09364
Wdr16	0.16314	0.0868	0.06331	0.03844	0.04477	0.01487	0	0	0	0.36944	0.47426	0.64153	0.29053	0.21129	0.22035	0.61528	0.40158
Stx8	5.21105	5.05658	5.01167	4.42495	5.2518	4.08703	3.56655	2.60649	4.27305	4.50952	5.31712	5.17459	5.15812	4.96866	4.39681	4.18683	4.91044
Ntn1	0.95111	0.90269	1.31973	0.45121	0.52793	0.45882	1.71763	0.85573	1.16725	0.47411	0.97928	0.82525	0.51498	0.51754	0.53238	1.31581	1.18374
Pik3r5	2.15719	4.40128	4.00073	1.72724	1.83087	1.3761	9.73129	8.5402	5.52681	14.70108	23.37855	21.33543	10.83178	12.9974	10.96842	30.93838	26.89329
Pik3r6	0.03061	0.06993	0.1275	0.00589	0.01914	0.03023	0	0	0.29782	0.55789	1.10657	1.06193	0.6868	0.86018	0.95382	0.78831	1.50586
Mfsd6l	0.34875	0.56492	0.45084	0.17973	0.20992	0.29414	0	0.9748	0.81365	2.47626	3.92373	3.52316	1.7799	2.12923	1.9528	4.04057	3.79496
Ccdc42	0.00244	0	0	0	0	0.00194	0	0	0	0.67187	0.93888	0.65443	0.60703	1.2155	0.77566	1.70342	1.09299
Myh10	6.72268	5.12227	5.3113	6.71422	5.81612	5.04754	4.04898	3.75324	8.74749	3.98345	3.27275	3.99217	2.27206	3.64326	2.03692	4.68838	3.27482
Ndel1	22.14713	20.84972	20.29732	19.13602	18.37817	17.57414	16.78863	23.35729	24.00243	20.32752	19.88017	20.59538	20.32876	19.68956	20.32941	21.34981	22.44908
Rnf222	0	0.01054	0	0	0	0	0	0	0	0.05258	0.21015	0.17582	0.08477	0.06504	0.1484	0.22915	0.19721
Rpl26	2.07571	1.19375	1.34186	1.53947	1.31979	1.33009	1.92585	0	0.41725	1.41968	2.51079	2.30086	2.44106	2.72546	2.2545	0.71601	1.71752
Odf4	0.02293	0	0.01248	0	0	0	0	0	0	0.13109	0.11223	0	0	0.07508	0.16308	0.1219	0.0287
Arhgef15	0.05163	0.0584	0.39484	0.29161	0.29922	0.17549	0	0.16339	0.26216	0.46069	0.6568	0.72532	0.34381	0.48164	0.2443	0.15668	0.49569
Slc25a35	5.05514	6.43331	5.49661	5.03022	5.57503	4.73214	2.28801	5.31467	5.08877	12.55244	15.12333	15.17645	9.8929	10.76133	10.73837	17.54476	16.14551
Rangrf	4.68993	4.85812	4.5084	4.1485	3.52704	3.66959	3.52083	3.37356	4.73476	5.78626	6.23379	6.82362	5.35262	5.14517	4.95534	6.17503	5.83071
Pfas	5.22503	5.15535	5.58997	6.06695	6.41127	5.6042	4.61511	6.0603	4.07982	4.16269	4.25154	3.71394	4.04082	4.28177	4.35192	4.19044	3.42257
Mir3062	0.22534	0.96415	1.62983	0.90556	0.31936	0.67316	4.17264	0	0	0	0.23878	0.50103	0.29767	0.17334	0.386	0	0.02627
Ctc1	10.41641	9.24326	9.0679	10.0507	9.97299	9.14761	11.04245	7.7092	9.20686	9.49255	9.49418	9.26105	10.3599	10.07024	10.08208	9.02015	9.53169
Aurkb	0.61208	0.81957	1.32738	0.667	0.6735	0.63865	0.49047	0.63416	0.35648	2.53969	2.99476	2.84816	2.8689	3.67178	2.94792	4.09257	3.1294
2310047M10Rik	11.00864	9.07145	9.46801	8.02803	9.08253	6.93044	10.98241	8.30632	8.05025	8.62504	7.34756	8.47282	9.26286	8.45159	8.27421	8.5918	8.59015
Tmem107	6.45325	4.99442	6.29755	4.99724	4.54241	4.67339	4.88128	4.81701	4.31475	6.53566	6.65747	7.31273	6.13972	6.55555	5.18818	6.11297	5.71341
Vamp2	52.19425	48.04023	47.76769	53.94485	57.90096	55.1233	58.4395	52.32757	59.40713	41.67342	40.32634	39.34004	35.49991	38.71465	35.15599	48.0928	43.91688
Per1	17.42968	13.06708	14.12045	27.40897	26.57268	23.29249	14.2528	12.21106	10.01912	10.24174	10.56117	9.59606	11.71592	12.01342	13.15262	8.93104	8.48354
Hes7	1.70441	1.31089	1.39447	1.25695	1.51259	0.73962	3.63248	1.60833	2.23235	1.848	1.08981	1.5931	1.41004	1.58007	1.30982	2.13155	1.64871
Aloxe3	1.04342	0.88471	1.11068	1.05988	1.1902	0.86119	0.8785	0.63133	1.34754	1.24421	1.23861	1.15835	1.00771	0.88276	0.93547	0.83401	1.04239
Alox12b	0.07873	0.07214	0.0785	0	0.09213	0.08255	0	0.08014	0.03795	3.00665	2.12598	2.78311	1.87118	2.90547	2.05252	3.63552	3.4986
Alox8	0.11643	0.20849	0.1184	0	0.04732	0.07498	0	0.31228	0.27187	2.44677	2.54191	3.42429	1.4886	1.9018	2.20067	3.60031	3.31649
Gucy2e	0.01811	0.00702	0.00679	0.00582	0.01485	0.00221	0	0.00341	0.0307	0.18469	0.18289	0.23775	0.11635	0.13392	0.10353	0.17865	0.41432
Cntrob	5.7506	5.61256	6.80698	6.05955	6.11119	5.96906	5.15815	6.23979	5.51491	5.60777	5.98945	5.88329	5.89359	6.57362	5.91903	6.33177	4.93772
Trappc1	27.52362	27.30134	29.00038	17.77799	22.63259	20.48525	10.5024	24.18746	23.3307	28.96267	32.74742	30.41812	32.22368	29.38383	29.54457	29.97945	35.06951
Kcnab3	0.38101	0.20906	0.68857	0.47875	0.37368	0.19203	0	0.41257	0.36087	0.48146	0.7089	0.5981	0.59499	0.61574	0.62671	0.49041	0.63062
A030009H04Rik	2.0549	2.19767	2.53571	1.65857	1.16606	1.40131	4.71687	2.98322	2.45989	1.85585	0.8095	1.37052	1.45076	1.38035	1.64627	1.50048	1.96426
Chd3	36.30001	35.25163	33.5781	36.07186	34.42806	30.37908	36.52292	33.1314	33.42139	38.43003	36.40671	36.27482	38.06433	40.11697	38.71533	37.68412	33.76057
Cyb5d1	5.85936	4.4939	4.0219	6.38719	4.19957	4.93915	0.88419	5.65474	5.23624	3.88675	3.55086	3.53868	3.92065	3.86087	3.77064	4.11991	4.38266
Lsmd1	39.60302	36.90839	39.50619	31.18238	32.58341	23.28785	30.55783	35.65313	24.20915	31.81633	32.77463	39.35441	39.94579	36.45753	33.65386	34.37694	41.74521
Tmem88	0.91327	0.80831	1.36212	1.20432	1.56938	1.53995	2.4767	0.88222	1.13697	0.83037	1.67781	1.36789	1.03801	1.49492	0.84204	0.66051	0.64737
Kdm6b	11.27002	10.31223	11.53277	14.45569	15.27303	13.75726	10.34265	10.72195	10.94798	10.27653	9.60527	10.35559	9.76706	11.65632	12.11775	8.99344	8.27083
Dnahc2	0.43922	0.35801	0.39132	0.57879	0.48852	0.53941	0.41893	0.19133	0.29447	0.55505	0.57595	0.70027	0.45869	0.74227	0.69061	0.59182	0.66315
Efnb3	0.47085	0.42571	0.27961	0.33098	0.38067	0.28362	1.12255	0.77257	0.21317	0.98566	1.19859	1.13868	0.56908	1.15597	0.82776	0.98344	1.19869
Wrap53	4.61076	5.06425	5.63099	5.48319	4.77471	4.64725	0.58998	4.2739	4.63218	5.49536	6.09877	6.12151	5.85511	6.07376	5.47377	6.15667	5.1826
Trp53	43.32623	41.52771	42.33094	36.17349	36.17377	35.15615	44.70932	34.58102	38.71812	49.00454	49.92596	52.54345	53.70352	54.46642	53.22415	44.67139	48.01444
Atp1b2	1.218	0.90904	1.19942	0.31273	0.53218	0.30305	0.57392	0.94031	0.92022	1.6282	2.42005	1.66955	1.02815	2.23192	1.16678	2.97524	2.584
Shbg	0	0	0.0404	0	0	0	0	0	0	0.08889	0.25872	0.13268	0.04312	0.08617	0.16647	0.0831	0.22382
Sat2	4.19024	2.77231	3.68326	3.04311	2.73989	2.32669	0.21501	2.35848	6.80337	2.53379	1.74438	1.49667	1.72235	2.25524	2.4625	1.76227	2.12689
Fxr2	27.54516	26.52414	27.72973	24.58854	25.86428	24.66357	30.30171	28.45682	26.50932	27.91146	25.12741	27.72892	27.79972	29.39591	28.41338	29.16789	29.30612
Sox15	0.35847	0.2154	0.34334	0.18291	0.33956	0.66129	0	0	0.82701	0.39414	0.63485	0.49125	0.58109	0.66532	0.59339	0.09818	0.37648
Mpdu1	26.95951	22.69585	23.03682	22.82868	25.07139	21.43793	19.90865	27.70534	23.91368	28.81893	30.40005	29.15288	26.15586	28.37089	28.14951	26.02078	30.08722
Mir1934	0.1438	0.11199	0.02466	0	0	0	0	0	0	0	0.40728	0	0.10191	0	0	0	0
Cd68	2.18838	2.17736	3.24956	4.11964	4.07747	5.27556	0.04582	2.35761	1.68084	4.51511	5.01139	5.8645	4.32672	4.86325	4.14249	4.50833	5.71961
Eif4a1	40.62107	37.91922	41.91149	46.20794	46.8704	44.06266	34.03055	39.63002	38.18553	48.44724	50.13546	49.25704	52.16438	53.73786	50.96065	53.82275	54.49187
Senp3	27.00859	25.51305	25.22553	24.97517	27.05602	22.6798	20.3409	24.42608	23.50492	27.62058	25.27026	27.3549	28.23903	29.32105	27.84093	26.62609	27.16416
BC096441	0.5752	0.5005	0.78732	0.68092	0.85617	0.49342	0	0	1.02366	0.95105	0	0.38571	1.09372	1.03247	0.87545	0.20585	1.27429
Tnfsf12	19.06537	16.95572	17.91661	16.22815	17.42824	14.90677	6.83068	16.0173	21.68265	14.62096	15.68944	14.34224	16.3671	15.67379	13.79231	13.04764	16.22299
Polr2a	44.13793	42.50243	39.93594	45.71033	42.09292	42.27656	45.4364	39.3	41.91661	33.96604	31.73983	32.74766	32.15924	34.09089	33.24323	34.00332	33.64848
Slc35g3	0.10348	0.17088	0.17807	0.08262	0.0717	0.10837	0	0	0	0.12454	0.23172	0.20475	0.23452	0.08261	0.30542	0.14392	0.084
Zbtb4	26.63535	23.6915	21.61546	23.13653	22.0581	20.7707	23.58875	21.93614	25.69299	12.16165	9.48507	10.66367	11.86555	10.58691	10.50452	11.96225	10.82294
Chrnb1	3.20769	3.08933	3.1947	3.19255	2.90741	2.66235	0.8812	2.84974	3.35161	5.88183	5.88624	6.60811	6.67879	6.99158	7.00517	5.94605	5.53396
Fgf11	1.46048	2.09334	2.0382	0.61464	1.24557	1.3711	3.44137	2.63885	2.70315	2.12863	2.51414	1.99364	1.64456	1.8289	1.72051	2.28198	1.88841
Tmem102	1.92186	1.55949	1.13204	0.5613	1.26427	0.21559	1.29417	1.26806	1.55278	0.91249	2.13812	1.90771	2.19336	1.56265	2.12765	1.22955	0.94496
G630025P09Rik	0.31047	0.37584	0.40509	0.37836	0.49764	0.62422	3.17342	0.30951	0.45866	0.22437	0.27473	0.42789	0.27513	0.14837	0.41744	0.47145	0.41041
4933402P03Rik	0	0	0.00975	0.02108	0.04309	0	0	0	0	0	0	0.03783	0	0	0	0	0
Spem1	0.14101	0.16547	0.11669	0.21877	0.35316	0.33357	0	0	0.78103	0.19617	0.3218	0.16162	0.24781	0.08541	0.32384	0.2396	0.09254
Nlgn2	16.49615	17.13771	17.06681	17.34913	17.83843	14.69155	13.41214	16.20461	15.39123	13.10034	9.67799	12.08769	13.43056	13.68896	12.31632	9.09978	9.51887
Tmem256	41.26813	39.55727	41.20508	28.86293	32.56014	25.30299	35.58253	42.50862	35.42405	29.0404	25.83727	28.1439	33.80814	28.26194	29.00032	27.26387	30.84871
Plscr3	39.87026	35.68758	37.10405	35.79966	35.09561	32.73875	31.33085	30.86288	35.95769	31.93745	28.69306	27.87041	31.90994	31.5502	29.27914	24.54006	27.73597
Tnk1	13.04163	12.13124	12.97803	10.34788	12.03152	12.04589	12.09504	12.03424	11.29878	13.0383	13.00661	12.90129	13.51982	13.9578	12.81417	12.70495	11.95441
Tmem95	0.26973	0.4869	0.32531	0.19908	0.26707	0.33638	0.76274	0.34165	0.69184	0.62209	0.52756	0.69065	0.39108	0.58748	0.53011	0.4223	0.41306
Kctd11	5.62577	4.90517	5.25375	4.17702	4.88237	4.61632	4.37853	5.03983	4.72056	8.67391	7.92	7.7228	8.21565	8.3725	8.33823	7.77827	8.4286
Acap1	0.99895	2.16092	4.28768	0.97083	1.12279	1.02806	1.99387	2.25614	1.9934	0.75761	1.79381	2.00862	1.44249	1.31563	1.03879	1.81927	1.59761
2810408A11Rik	0.99174	1.46487	1.78816	1.97351	1.84523	0.90578	0.99764	1.99581	1.12479	2.43973	3.33323	2.63768	3.74671	3.30384	3.51459	2.18166	3.11151
Neurl4	16.13711	15.49331	17.51407	16.72884	17.54321	16.19647	15.5942	17.48236	13.68821	14.21144	12.82356	14.53598	14.20255	14.64444	13.89545	13.29331	12.27463
Gps2	38.10334	38.27605	42.23926	42.61563	41.5599	42.3707	30.86883	36.406	34.8484	34.41075	31.79681	36.99723	38.69413	36.97295	37.56399	29.93777	31.76914
Eif5a	121.0642	109.49744	111.38047	88.00843	97.23566	93.13517	90.41332	85.83864	94.12757	150.68991	169.38561	163.81218	167.62733	163.90912	158.24787	161.55218	171.37936
Ybx2	2.33877	2.85792	3.03923	2.42067	3.88771	2.50675	3.92255	2.57971	2.25537	2.0678	1.52517	2.04072	1.30837	1.71091	1.50048	1.42824	1.27572
Slc2a4	32.13349	29.7128	27.12316	35.09043	37.26785	33.06859	34.06631	31.80145	30.4519	22.54305	17.07922	16.41984	15.88795	20.45224	20.44033	18.05912	19.39252
Cldn7	3.70464	6.30849	6.91247	2.44567	2.85826	3.38354	6.23234	9.0108	4.14774	29.69365	42.84537	39.24173	25.47062	26.05855	25.05681	48.40147	41.00051
Elp5	15.33531	14.54057	16.52104	12.77248	13.41464	13.34693	14.73093	11.00306	13.17617	17.08987	17.99786	20.09257	20.6849	18.15451	17.58659	17.6823	17.61338
Ctdnep1	40.42282	36.57107	38.39592	30.96377	36.36667	31.30323	24.76117	31.84148	31.81356	41.34414	41.70109	43.1423	46.05552	44.18391	44.04587	37.5038	38.3452
Gabarap	170.17188	157.956	154.28443	129.35655	139.09193	130.3244	111.78692	145.74867	128.92043	145.07957	153.96239	158.29711	164.43018	139.92608	143.50576	135.94109	156.61214
Phf23	19.81556	17.34881	18.78525	18.47946	19.2897	16.45349	24.60467	17.92405	19.82415	17.05289	15.47602	16.36575	17.94473	17.18481	18.96786	18.15015	18.93459
Dvl2	13.94145	12.31677	13.23597	12.52837	13.4956	11.282	14.80412	10.1097	14.11361	8.23636	8.11408	8.17031	8.74248	8.56568	8.21893	9.31069	8.09229
Acadvl	51.34741	44.93429	48.0879	39.97371	41.74762	39.98574	34.98488	41.27396	44.03535	34.05136	34.11692	34.18028	35.27114	30.99012	31.53289	29.41742	33.03736
Mir324	1.52363	2.70578	1.59941	2.49416	1.61439	1.36384	0	3.1742	0.11214	2.20486	0.70864	1.31575	0.98476	1.42855	0.6825	0.43792	1.61434
Dlg4	2.76146	2.43498	2.53713	2.28148	2.25545	1.93234	1.92243	2.27845	3.73428	1.79606	1.67938	2.0616	1.45404	1.41872	1.06918	2.46313	1.87748
Asgr1	2.68345	2.48064	3.09881	2.91087	4.30955	3.99876	0	0.82382	2.66008	1.87192	2.42794	2.08638	1.25894	1.97727	1.92258	1.90982	1.84427
Asgr2	0.13898	0.32394	0.52197	0.05621	0.27469	0.50853	1.10627	0.08435	0	0.36323	0.3544	0.42046	0.31961	0.60396	0.48092	0.46942	0.77333
Mgl2	0.01846	0.92923	1.30796	0.43645	0	0.19503	0	0	0.10608	0.85308	1.36195	1.26494	0.90198	0.74747	1.28307	2.13821	1.78524
Clec10a	0.06677	0.12071	0.26814	0.18259	0	0.06531	0	0	0	0.1716	0.49869	0.2543	0.1708	0.14327	0.17542	0.41262	0.11461
Slc16a11	11.60518	10.69936	16.7542	10.84201	11.96822	11.44319	4.42628	10.0234	7.44099	9.67186	9.36964	10.62649	7.51787	9.4402	8.72444	14.38746	10.49675
Slc16a13	1.49988	1.46865	1.61924	1.02421	1.38204	0.89901	0.65805	1.70752	0.8253	4.27043	3.58927	3.47586	3.35991	3.58592	3.76398	4.79518	5.25544
Bcl6b	0.02825	0.02154	0.07625	0.14355	0.18629	0.04796	0	0.0581	0.20859	0.15592	0.24082	0.27209	0.25612	0.28108	0.0719	0.08352	0.14952
Mir497	0	0	0	0	0	0	0	0	0	0	0	0	0	0	0	0	0
Mir195	0	0	0	0	0	0	0	0	0	0	0	0	0.02948	0	0	0	0
0610010K14Rik	25.06937	23.00606	26.95332	16.19979	17.29536	18.06695	34.07787	21.13072	19.70687	25.48471	25.96528	26.91819	29.27311	27.14205	25.23492	25.45139	23.92993
Rnasek	65.52912	59.7635	63.63991	55.48661	59.54255	54.03488	67.30377	75.70021	58.51363	65.4887	70.39524	78.60907	65.9692	69.8632	66.16567	77.37814	67.89492
Alox12	1.13001	1.02687	1.30772	0.89071	1.3042	1.15044	0	0.40376	0.56732	4.21612	3.35932	4.39755	5.00073	4.99546	4.94136	3.07358	3.82665
Alox12e	14.7368	18.54811	20.08982	9.536	11.92349	11.66381	10.39126	9.98569	7.2385	261.07519	286.10233	283.07114	286.62346	307.84825	309.9125	264.17043	313.48708
Alox15	5.42251	6.46971	6.84015	3.63337	3.43126	3.90628	0.03743	2.78486	1.70813	77.31399	94.63993	86.52172	104.16611	99.20707	97.42933	72.6561	83.36635
Pelp1	11.90217	10.33467	10.84367	9.17863	10.00127	8.85934	8.46183	9.47131	9.29333	12.75435	10.58377	12.2751	13.61469	14.26451	11.97624	11.1753	12.43406
Arrb2	6.03043	6.45355	7.79853	5.69369	6.27934	4.49456	3.87131	6.72894	5.46722	13.69737	16.37659	16.72434	15.72495	16.47634	14.54835	15.52482	16.72792
Med11	17.09516	15.75009	15.91004	12.21082	13.96087	11.77235	13.50291	14.1178	13.60625	22.96616	26.12253	26.80129	26.32858	28.09992	26.68453	26.37687	27.49114
Cxcl16	27.22239	28.92247	28.30866	18.81784	21.2034	23.31376	14.44417	22.70443	22.92453	45.41724	44.89646	45.97626	52.78505	46.42288	48.24908	37.4466	46.70582
Zmynd15	2.68011	3.66366	4.56935	3.19793	3.19054	3.41522	3.07385	2.96896	2.04506	6.1244	5.72006	6.35314	5.45462	6.71339	6.80914	4.39011	4.8176
Tm4sf5	0.27403	0.50014	0.38114	0.03038	0.14385	0.20142	4.07192	0	0	8.77597	16.40498	11.92835	8.88903	8.84412	8.60283	16.8993	14.85905
Vmo1	0.57734	0.96419	0.71398	0	0.20501	0.23961	0	0	0.07597	15.04432	16.45245	19.86737	11.08111	12.54478	12.65234	15.12033	15.80562
Gltpd2	0.21397	0.09438	0.1788	0.16372	0.0374	0.18293	0	0.08249	0	0.35127	0.63797	0.19456	0.34936	0.53603	0.31203	0.64499	0.31513
Psmb6	70.73882	67.23075	70.23156	55.52697	60.15315	52.73682	43.92111	60.84662	50.35167	78.86788	83.91957	82.86535	88.93418	84.67382	80.75917	71.20181	87.05107
Pld2	12.12233	11.07784	11.7389	11.48748	11.92988	12.06348	9.55325	8.93849	10.09165	10.8656	9.43434	11.38379	9.97961	10.48152	9.76724	10.88527	10.29457
Mink1	24.68491	25.09388	26.43314	24.08032	24.17033	21.33428	33.59943	22.0427	22.66654	34.45751	36.08485	36.60834	32.93511	37.06476	35.5161	36.69258	32.96667
Chrne	0.02296	0.01861	0.06275	0.06345	0.04863	0.03815	0	0	0	0.57216	0.95277	0.46828	0.52246	0.61408	0.54238	0.7588	0.74577
4930544D05Rik	0	0.01664	0.04196	0	0.05388	0.01511	0	0	0	0.0602	0.2284	0.07112	0.21886	0.17505	0.12066	0.04708	0
Gp1ba	0.44984	0.5916	0.55098	0.97591	0.74417	0.57744	0.51349	0.06137	0.58437	0.56648	0.95368	0.57067	0.48361	0.6109	0.72174	0.53883	0.52916
Slc25a11	38.23043	34.73225	35.13734	31.3469	32.82819	28.11792	38.52548	35.74276	36.51246	37.26569	36.94746	39.11595	39.45678	38.30312	37.8817	40.18406	47.08654
Rnf167	69.17616	65.09448	67.07666	65.86753	67.76162	63.51856	45.11244	65.24876	67.11298	56.72437	54.78297	56.33205	55.28871	56.46988	57.18052	51.47727	54.68665
Pfn1	235.12463	222.63129	251.30669	177.67039	187.61061	176.51482	215.87378	213.96542	172.25293	343.77537	360.30994	372.89788	364.49708	389.55993	356.22229	346.61454	354.8686
Eno3	9.03932	11.10335	12.09078	9.39026	10.06529	9.93485	8.64127	11.46132	9.49088	11.62175	16.60102	15.54516	13.47597	14.90221	14.22344	16.58627	15.21065
Spag7	32.38053	29.03	33.7972	24.11494	30.00212	25.54201	24.33424	37.66621	30.55794	31.86307	31.17935	31.85495	33.25207	32.20301	29.65313	31.22086	35.223
Camta2	11.15732	11.3276	12.37258	12.30362	13.38288	12.22764	10.24197	10.25264	9.6566	11.77075	12.11501	12.57655	9.50156	12.57474	11.04301	11.46364	9.82297
Inca1	1.10878	0.86972	1.02401	1.33409	1.4208	1.57328	0	2.28435	0.64039	1.27548	1.7558	1.36148	1.17574	1.35887	1.26143	1.42694	1.44016
Kif1c	21.55853	19.5423	17.56792	18.276	18.28642	16.6594	20.39824	17.4856	18.8419	17.71121	16.68728	17.32718	17.21283	16.59747	16.53186	18.04116	17.60564
Zfp3	3.21865	3.26942	2.36524	2.67597	2.85897	2.43029	3.98971	2.8815	2.76144	2.82636	2.57498	2.98642	2.58222	3.18648	2.54039	4.04711	3.26786
Scimp	0	0.08106	0.32881	0.03163	0.02951	0.05347	0	0	0	0.14694	0.08841	0.23165	0.21563	0.24368	0.07545	0.0973	0.0302
Rabep1	7.7213	7.61163	7.21383	8.162	7.21234	7.6948	9.13973	8.30709	10.54739	6.23722	6.19822	6.29608	5.83121	5.75484	5.93224	7.95648	7.25881
Nup88	14.8499	16.35026	15.12549	16.61835	15.86402	15.76623	14.19845	15.28175	16.8023	17.03157	18.57271	18.76261	18.30699	17.90208	18.19914	20.55561	19.52123
Rpain	7.38848	7.67593	7.65162	6.70269	7.28939	7.29897	1.59382	8.13069	6.84897	6.43739	6.86872	6.81088	7.91032	7.67447	6.65198	5.51086	7.3831
C1qbp	59.51658	52.4577	53.07317	43.89256	45.38754	42.30103	48.89681	51.63599	47.31697	48.12618	43.00563	45.4789	51.82426	49.40352	45.32757	50.78439	51.94836
Dhx33	7.61293	8.48468	8.29836	7.88204	8.3086	8.49743	6.96372	8.56891	10.02689	6.9423	6.12085	6.79753	6.78518	6.8052	6.73181	7.17333	6.84156
Derl2	9.63747	10.92043	10.35519	9.64073	9.45752	8.87658	8.0395	11.18716	11.72103	10.3727	10.92277	11.30213	11.4324	9.78834	9.50792	13.07848	12.09196
Mis12	6.33898	6.6402	6.30327	6.03161	5.86392	6.22651	5.59856	6.82969	9.64627	7.174	7.86168	7.92949	7.76029	7.91953	7.77977	8.62649	8.2818
6330403K07Rik	0.13867	0.10506	0.09785	0.05912	0.13024	0.02553	0	0	0.15967	1.12612	0.69152	1.11127	0.53057	0.59958	0.42234	0.9512	1.14152
Nlrp1a	0.01062	0.01187	0.02621	0	0.0194	0.00903	0.24149	0.00068	0	0.04139	0.09671	0.03512	0.03313	0.09146	0.01104	0.11853	0.12618
Nlrp1b	12.77143	14.15443	16.47192	15.95792	14.08995	14.00971	11.30999	12.42138	11.34106	5.87857	4.70356	5.07603	3.06285	4.31859	4.43407	3.33329	3.11968
Nlrp1c-ps	8.11509	9.86324	10.25464	10.35751	8.49705	9.79082	8.46555	6.81128	5.70509	3.69974	2.95986	3.19821	2.13113	2.80783	2.67429	1.83443	1.2936
Wscd1	75.53362	64.46083	60.90011	50.10455	50.42733	46.99165	61.12429	48.08142	64.7705	23.19708	18.89515	22.58102	38.70661	26.55486	27.4977	19.22089	23.03241
4930401O10Rik	0	0	0	0	0	0	0	0	0	0	0.06682	0	0.01834	0.04573	0.03953	0.04708	0
Aipl1	0.0458	0.03716	0.13951	0.07492	0.07863	0.18983	0	0	0	1.53773	2.7515	2.48222	1.33225	2.74698	2.31915	3.23638	3.12698
Fam64a	0.51419	0.49065	1.07507	0.26882	0.29169	0.37304	0.47373	0.27999	0.32435	1.51026	1.66289	1.71292	1.41065	1.74358	1.67667	1.85145	2.37148
Pitpnm3	6.79309	6.48034	7.54914	9.41234	9.9661	8.75685	8.21593	6.27157	11.25301	1.15702	0.98252	1.16283	0.69811	0.89161	0.77127	1.95521	1.22325
4933427D14Rik	6.74653	6.53323	7.25525	8.15703	7.8105	7.59312	7.52864	7.49745	7.85814	5.28122	4.36977	4.93287	4.77155	5.46465	4.79045	4.94634	4.17645
Txndc17	62.12	57.93846	60.64172	44.18525	48.83448	44.73888	72.43499	51.33681	59.10267	39.70226	40.03514	44.31578	42.68737	39.61676	38.81283	37.65747	44.13257
Med31	15.14641	13.23694	15.01771	13.85497	15.27481	13.24013	9.5388	17.33801	11.99666	13.99134	14.83485	14.16644	13.87593	14.26776	15.0366	12.0339	12.76141
4930563E22Rik	0.64257	0.79997	0.95244	0.51659	0.73498	0.56064	0	1.46225	0.82505	0.51285	0.47497	0.51241	0.31901	0.29773	0.41899	0.3694	0.31941
Slc13a5	0	0	0	0	0	0	0	0	0	0.1044	0.11806	0.38102	0.09676	0.1322	0.17152	0.25062	0.34089
1700051A21Rik	0	0	0	0	0	0	0	0	0	0	0	0	0	0.02074	0	0	0
Xaf1	25.06246	26.56472	27.12225	27.49351	26.7645	27.10359	19.45319	23.59201	24.61036	24.99439	24.1245	27.93474	30.45299	26.30775	26.67435	20.46056	23.5078
Fbxo39	0.18902	0.16707	0.1224	0.12327	0.12628	0.28165	0	0.14849	0.05975	0.06865	0.08625	0.1285	0.12887	0.20025	0.24426	0.06376	0.1281
Tekt1	0.06024	0.03977	0.13294	0.02409	0	0	0	0	0.0901	1.02579	0.82702	0.84396	0.81669	0.8578	0.43538	1.15303	1.40956
Smtnl2	0.49091	0.48634	0.45763	0.25223	0.37268	0.71876	0	0.36064	0.10645	6.48281	5.16138	6.31315	10.71398	8.42713	8.38812	4.63853	5.00204
Ggt6	4.99447	4.58797	3.83349	2.76648	3.40076	2.30597	5.41532	5.1522	2.9405	13.46116	12.62929	13.04519	13.81004	12.99294	13.92922	10.68119	13.39387
Mybbp1a	46.48619	40.41406	41.90765	36.12613	36.20783	34.86618	34.85655	33.41213	38.74062	41.60031	35.42331	38.41315	41.27931	39.25158	39.8924	34.98307	36.59222
Spns2	1.41163	1.51466	1.92333	0.82395	0.89591	0.78888	0.48823	2.09409	1.81133	3.84442	3.95317	3.99386	2.55091	3.02296	2.29826	4.86905	5.3506
Spns3	0.17835	0.29355	0.30186	0.12578	0.12948	0.20543	0.60431	0.55096	0.46118	1.07452	1.97082	1.57949	0.8765	0.86202	0.85202	1.70476	2.25199
Ube2g1	12.62445	12.24329	12.58384	12.43808	12.28958	11.69666	18.19336	12.54209	15.43978	12.90378	11.4997	12.35778	13.23619	12.33921	12.52128	14.23554	13.869
Ankfy1	20.85378	19.28735	17.1441	17.50648	16.83257	16.94302	16.84993	18.0616	19.91529	17.69138	16.05887	15.24596	16.42411	15.86288	16.51825	16.99892	17.22085
Cyb5d2	4.01852	2.95464	3.0103	3.07969	3.15685	3.50275	4.51941	3.96842	3.93642	2.91392	2.42436	2.62472	2.56491	2.44466	2.47115	3.44987	2.63319
Zzef1	9.48137	10.00574	9.81729	9.9647	9.32772	9.54595	8.55454	8.11212	8.53726	8.57399	7.81047	8.10521	7.70237	8.18251	7.96932	7.85298	7.4306
Atp2a3	4.67519	10.33311	9.39671	3.70282	4.98797	3.94601	10.38273	16.01489	10.53626	38.93508	55.47101	51.9868	28.05589	33.57089	30.93586	76.05219	66.8264
P2rx1	0.18474	0.3389	0.56257	0.10265	0.16358	0.19675	0.40232	0.73371	0.27929	1.02202	0.85244	1.23169	0.81966	1.91327	0.97253	2.45825	1.65322
Camkk1	1.03814	1.53008	1.69574	0.49984	0.92999	0.93351	3.20882	1.23859	1.27483	0.64349	1.05908	1.01579	0.51621	0.81159	0.75936	1.42699	1.37413
1200014J11Rik	5.95148	5.91676	5.31768	5.73048	5.55619	5.49319	5.58811	6.06306	7.03569	5.83787	5.4255	5.59	5.48303	5.71253	5.47355	6.17124	5.84077
Itgae	0.06103	0.13681	0.59152	0.14041	0.06383	0.33156	0.64819	0	0.43634	0.45453	0.41087	0.54905	0.38678	0.30883	0.22576	0.68152	0.99359
Gsg2	0.5155	0.50043	0.44164	0.42337	0.21847	0.3747	1.02159	0.54969	0.54629	0.74213	0.55173	0.5751	0.66223	0.65998	0.66015	0.53288	1.02672
P2rx5	0.19666	0.44338	0.30756	0.10699	0.21826	0.16893	0	0.16144	0.25122	2.99294	3.15653	2.65184	2.36763	2.53256	2.77699	3.35739	2.93232
Emc6	16.83676	14.84256	15.84912	12.31266	12.61785	11.0447	17.69123	16.47666	16.93174	14.65093	13.65347	15.4779	16.76169	15.43719	15.01237	17.11612	19.19867
Tax1bp3	8.22032	7.27581	6.33833	5.72248	6.31074	5.56877	5.50958	7.19368	4.99983	6.67948	7.27087	7.0653	7.7792	7.76135	7.40328	6.59618	7.34876
Ctns	9.68153	10.36807	10.10467	10.38903	10.48221	9.76143	8.10588	10.88888	10.51569	7.8455	6.44808	7.42684	7.37065	7.86459	8.13383	7.85247	8.09101
Shpk	4.67485	4.3792	4.9718	4.86873	4.44612	4.53329	5.17811	5.37252	4.96881	2.63581	2.76679	3.20053	3.17118	2.78878	3.06472	3.53924	3.06505
Trpv1	0.04919	0.07491	0.07742	0.16462	0.0577	0.20174	0.92993	0	0.04402	0.07862	0.04931	0.09998	0.06811	0.11724	0.05008	0.05969	0.12079
Trpv3	2.77121	2.93645	3.41574	3.64042	4.14152	3.64936	1.98978	2.25524	1.75307	2.70795	2.53856	2.8838	2.34003	2.89429	2.49111	1.36774	1.63484
Aspa	1.26978	1.13285	1.22334	0.60605	1.19581	1.2701	1.13654	2.1035	1.40695	0.46748	0.29599	0.27073	0.29441	0.44968	0.26017	0.40295	0.42977
Spata22	0.02246	0.05231	0.14745	0.09968	0.04888	0	0	0.15691	0.21946	0.17207	0.23561	0.1297	0.15476	0.1945	0.04208	0.17569	0.23455
Olfr20	0	0.01347	0	0	0	0	0	0	0	0.0591	0.21883	0	0.02733	0.05472	0.02524	0.02584	0.07244
Olfr376	0	0	0	0	0	0	0	0	0	0.02541	0	0.0255	0	0.04486	0	0.02268	0.07833
Olfr1	0	0	0	0	0	0	0	0	0	0	0	0	0	0	0	0	0
Olfr75-ps1	0	0	0	0	0	0	0	0	0	0	0	0	0	0	0	0	0
Olfr378	0	0	0	0	0	0	0	0	0	0	0	0	0	0	0	0	0
Olfr380	0	0	0	0	0	0	0	0	0	0.01677	0	0	0	0	0	0	0
Olfr381	0	0	0	0	0	0	0	0	0	0	0	0	0	0	0	0	0
Olfr382	0	0	0	0	0	0	0	0	0	0	0	0	0	0	0	0	0
Olfr385	0	0	0	0	0	0	0	0	0	0	0	0	0	0	0	0	0
Olfr384	0	0	0	0	0	0	0	0	0	0	0	0	0	0	0	0	0
Zfp735	0	0	0	0	0	0	0	0	0	0	0.01617	0	0	0	0	0	0
Olfr389	0	0	0	0	0	0	0	0	0	0	0	0	0	0	0	0	0.02272
Olfr390	0	0	0	0	0	0	0	0	0	0	0	0	0	0	0	0	0
Olfr391-ps	0	0	0	0	0	0	0	0	0	0.0283	0	0	0	0	0	0	0
Olfr392	0	0	0	0	0	0	0	0	0	0	0	0	0	0	0	0	0
Olfr393	0	0	0	0	0	0	0	0	0	0.01688	0	0	0	0	0	0	0
Olfr394	0	0	0	0	0	0	0	0	0	0.03364	0.10031	0	0	0	0	0.06604	0
Olfr395	0	0	0	0	0	0	0	0	0	0.03376	0	0	0	0	0.01434	0.02894	0.03376
Olfr23	0	0	0	0	0	0	0	0	0	0.03225	0	0	0.04458	0	0	0	0
Olfr397	0	0	0	0	0	0	0	0	0	0	0	0	0	0	0	0	0
Olfr398	0	0.01513	0	0	0	0	0	0	0	0.06676	0	0	0	0	0	0	0.03371
Olfr139	0	0	0	0	0	0	0	0	0	0	0.01915	0	0	0.03112	0	0	0.06704
Olfr399	0	0	0	0	0	0	0	0	0	0	0	0	0	0	0	0	0
Zfp616	0	0	0	0	0	0	0	0	0	0.00656	0	0.00218	0.01799	0.01838	0.00709	0	0
Olfr401	0	0	0	0	0	0	0	0	0	0	0	0	0	0	0	0	0.06654
Olfr402	0	0	0	0	0	0	0	0	0	0	0	0	0	0	0	0	0
Olfr403	0	0	0	0	0	0	0	0	0	0	0	0	0	0.01566	0	0	0
Olfr43	0	0	0	0	0	0	0	0	0	0.07969	0.27817	0.19667	0.09308	0.07604	0.06155	0.04939	0.09394
Olfr406	0	0	0	0	0	0.03655	0	0	0	0	0.00773	0.03111	0.11027	0	0.01386	0.01384	0
Olfr59	0	0	0	0	0	0.0483	0	0	0	0	0	0	0	0	0	0	0
Olfr410	0	0	0	0	0	0	0	0	0	0	0	0	0	0	0	0.02881	0
Olfr411	0	0	0	0	0	0	0	0	0	0.05893	0.13024	0	0.0823	0.05568	0.01271	0.25799	0.12072
Olfr412	0.01531	0	0	0	0	0	0	0	0	0	0	0	0	0	0	0	0
Rap1gap2	3.37489	2.52278	2.44248	1.89662	1.91245	2.00404	1.25946	1.45636	2.24792	3.62679	3.86299	3.81702	2.30652	3.18634	2.95323	6.21213	4.73915
E130309D14Rik	0.28153	0.2045	0.20472	0.10128	0.17088	0.14331	0.1956	0.40926	0.18391	0.40189	0.55131	0.40954	0.22603	0.42251	0.32746	0.82481	0.63762
Cluh	17.37441	17.83418	16.636	12.49293	12.99029	11.90937	11.04791	17.03185	13.44663	14.21403	12.68334	12.96312	12.80917	12.94347	12.25752	13.19871	12.98628
Pafah1b1	29.76029	30.93313	27.68963	28.9837	27.24102	27.5961	31.79009	30.98546	36.58343	27.9678	27.86825	26.1687	27.81735	26.84767	27.65011	32.08063	31.68019
Mettl16	9.65023	8.92474	9.10995	9.01413	8.59052	9.14693	10.82542	10.02115	10.78548	9.05833	9.14018	8.75154	10.15507	9.14015	9.88223	9.27067	10.12424
Mnt	13.53641	13.1331	12.30058	11.24318	12.1609	10.65854	13.42032	12.90676	14.02156	9.01265	8.28781	8.55375	9.56212	9.51428	9.01318	8.64079	8.89149
Sgsm2	27.89155	27.60255	25.11146	24.53248	24.02292	22.83437	25.03718	22.20623	22.48445	10.73361	8.67575	9.56092	10.19809	9.66714	9.3408	8.49648	8.29591
Tsr1	13.45533	12.50343	12.28436	11.20637	10.77511	11.19899	12.94238	14.67778	11.77141	12.99287	12.38172	12.95382	12.38426	11.53133	11.50737	15.24385	13.72768
Snord91a	4.14622	3.95637	3.62429	2.55629	3.53625	5.64145	0	6.29839	13.86207	2.57311	3.23693	2.55084	1.89336	2.18047	2.00905	3.41028	1.45747
Srr	10.18469	10.44698	9.49513	11.18293	9.38197	10.21142	7.31971	11.62187	12.86422	7.19625	5.62972	7.10342	6.49476	6.50564	7.03939	8.16758	7.9916
Smg6	14.96567	13.11644	12.18645	13.64793	14.46773	13.80002	14.17714	12.54362	14.03895	10.89115	9.90941	9.6866	10.8846	10.32225	11.15507	10.40194	9.77901
Mir684-1_2	0	0.00841	0	0	0	0	0.03187	0	0	0.01119	0	0	0	0	0.00317	0	0
Hic1	14.66089	10.18954	12.1306	8.30203	8.16658	6.66609	19.5054	11.02063	12.18044	5.70466	3.47741	4.5378	5.93107	4.14619	3.94405	3.44688	3.2442
Mir212	0.09323	0	0.50181	0	0	0	0	0	0	0	0.04471	0.12546	0.03526	0.03404	0.20869	0	0.41134
Mir132	0.15687	0	0	0.03611	0.03538	0.09719	0	0	0	0	0.08062	0.27584	0.24526	0.54529	0.13877	0	0.15929
Ovca2	6.9963	6.62578	6.92965	6.84726	5.62167	5.76707	8.68155	6.40653	8.86684	5.62314	5.60617	5.75693	6.15821	5.53671	5.16935	6.41799	6.18841
Dph1	6.56903	5.69615	7.08761	5.24467	6.25215	5.87382	8.36474	4.14844	6.4627	6.54119	5.40856	5.50222	5.77348	6.20783	5.32451	5.02675	5.72903
Rtn4rl1	0.16014	0.22297	0.35801	0.12788	0.15633	0.15692	0	0.21447	0.23882	1.75595	2.46685	2.2583	2.0626	1.85439	1.94592	3.38615	2.91637
Rpa1	14.58945	13.8272	14.34177	13.133	14.31239	12.77398	12.59439	14.02048	15.48884	14.55103	14.00528	14.29573	15.87248	15.88243	15.10679	17.24254	16.01366
Smyd4	3.60014	3.10106	2.99575	2.81628	2.84849	2.4418	3.29943	2.12504	3.11493	2.11383	2.11468	2.0683	2.02694	1.96881	1.95478	2.3795	2.19948
Serpinf1	62.81479	48.98445	47.94697	36.80291	37.74196	36.18266	51.42572	50.06752	78.27011	2.21699	2.77791	2.53764	1.74791	2.09189	1.84294	8.46052	5.85383
Serpinf2	0.03936	0.02831	0.06832	0	0.09949	0.11908	0	0.01297	0.08569	0.18931	0.23432	0.10382	0.02648	0.12394	0.11545	0.25775	0.14599
Wdr81	5.88972	5.0997	5.30436	5.20162	5.22828	4.56303	7.22833	4.61604	5.62437	4.58165	3.62211	4.35233	4.14012	3.839	3.8318	3.84118	4.23071
Mir22hg	11.93803	12.32464	12.71178	15.42872	16.51277	17.61088	16.75658	13.03143	12.13162	13.80223	14.43961	11.93458	11.43101	12.71072	13.36739	12.92372	11.85573
Tlcd2	19.7052	15.95932	14.63087	14.31115	13.85577	13.90682	11.33136	13.07245	13.43958	8.35253	9.28178	8.29456	10.38141	8.52859	8.5025	7.38419	8.57086
Prpf8	62.65604	56.97107	50.68836	56.78753	50.87696	52.28738	48.85038	44.75475	55.7085	50.02789	45.43703	43.32838	50.22565	48.24361	48.05143	47.70344	48.13627
Rilp	2.54468	2.532	2.46467	2.85465	2.51968	2.15962	1.79738	1.72131	1.63978	0.59299	0.7565	0.81801	0.94932	0.72488	0.57171	0.79766	0.60126
Scarf1	0.56149	0.58113	1.11038	0.97422	0.77402	0.71116	0.31168	0.43767	0.46981	0.42424	0.59914	0.7626	0.30926	0.60757	0.4734	0.38315	0.35917
Slc43a2	18.39235	16.53516	17.68579	18.86024	17.72407	14.87333	13.00947	14.41759	15.85617	20.04999	19.03081	18.53748	22.22774	18.9074	18.60018	16.9944	18.1238
Mir3971	0.10915	0.4962	0.23714	0	0	0.57269	0	0	0	0.11458	0	0.19518	0	0.22569	0	1.20039	0.04414
Pitpna	19.85722	19.06277	18.9248	18.25203	17.50124	15.62867	24.77155	17.98032	16.79808	18.48813	18.5442	19.47027	20.49893	18.8526	18.0634	19.47224	21.09426
Inpp5k	20.32626	19.70959	19.66818	20.38562	20.89834	20.78645	17.06331	23.23642	22.4244	17.59461	18.58371	18.9661	19.08912	18.61473	18.59704	19.16377	19.24193
Myo1c	21.26496	18.20062	17.86474	18.89864	19.75297	18.16818	17.96068	18.29839	20.64958	19.08874	16.89689	16.85459	19.51743	18.6137	19.32209	17.29809	18.70148
Crk	41.26057	40.00372	37.06543	40.5518	38.06431	38.01564	47.78329	39.14345	42.56308	34.39856	30.61084	32.71536	37.3221	33.03319	33.16164	36.46482	37.99627
Ywhae	170.88415	158.97744	149.28729	147.08565	151.42526	142.12699	156.91639	160.66582	172.96592	186.80191	200.13097	192.1266	216.90813	201.96319	202.91116	223.91692	230.93043
Doc2b	3.37856	2.80067	2.64958	1.87157	2.17205	1.60359	1.2254	2.07004	5.61075	1.29129	0.99957	1.2096	1.59413	1.78009	1.58344	1.37112	1.68277
Rph3al	4.16493	4.0962	4.18048	2.42309	2.24656	3.72512	3.09471	4.75579	6.75811	7.3804	7.16535	7.47991	7.43826	6.1864	8.45302	6.53288	8.26715
1700016K19Rik	0.36973	0.33755	0.44247	0.10203	0.16665	0.14215	0	0	0	1.79986	2.41291	1.86582	1.51403	1.88173	1.25969	1.82011	3.00551
Fam101b	37.48179	29.28822	27.31949	17.01222	18.65784	17.08638	30.03846	33.57927	54.60963	46.81971	35.96471	35.38038	31.60261	37.15495	39.6656	42.18588	54.23521
Vps53	25.95158	26.34255	23.32241	19.91296	21.6234	20.60143	28.85548	28.45038	29.14202	20.23299	20.47673	20.44393	22.11661	20.02311	20.83676	22.1563	22.24913
Fam57a	17.92794	17.40818	15.12837	7.70796	7.31085	7.76333	19.42574	19.99498	14.26974	11.33791	10.57043	11.22413	8.77989	8.18853	8.50975	10.61887	12.99794
Gemin4	7.80792	8.05651	7.69015	5.67319	5.47044	5.94815	7.22241	8.79227	8.0133	6.06867	5.02468	6.17909	5.87531	5.01557	4.97392	5.03864	5.80384
Dbil5	0.70224	1.15769	0.70489	0.18207	0.9026	0.43879	0	1.03504	0.84229	1.13354	0.84374	1.74865	0.53107	0.98322	1.32436	1.09907	0.95239
Glod4	33.85291	32.51122	28.5274	27.49601	28.62918	25.62758	42.15439	32.00857	40.43804	26.39127	26.81082	25.76048	29.04549	26.50256	27.56273	30.0288	31.98777
Rnmtl1	5.69743	5.79289	6.16568	4.9749	4.47367	3.40765	5.5237	7.01741	4.50527	4.27982	3.89969	4.0144	4.57262	3.82272	4.24257	3.25997	3.3606
Nxn	78.54722	62.85488	64.24797	57.59614	57.26754	52.64646	68.65669	58.55656	74.33025	53.80486	48.42621	50.05833	61.68128	52.55254	53.48476	45.62428	55.55386
Timm22	9.11299	8.03715	7.98822	6.97969	6.40328	6.03577	9.48052	7.61569	7.39197	7.11628	6.79957	7.08081	7.79528	6.96615	6.64647	6.49936	7.87168
Abr	21.57151	22.20752	20.62065	19.17838	19.40098	18.35609	24.98266	23.30001	21.35744	25.08803	27.84514	26.41106	25.79235	23.95833	23.97033	31.8315	30.09677
Bhlha9	0.0467	0	0.02583	0	0.02567	0.02712	0	0	0	0.1937	0.10321	0.20337	0.318	0.16998	0.09842	0.4623	0.41913
Tusc5	1.56669	1.5519	1.11397	0.49318	0.62128	0.59428	1.73743	1.68894	0.80182	0.29141	0.2587	0.2458	0.22264	0.20641	0.23005	0.3351	0.57071
Gosr1	16.4684	15.36327	14.7049	16.05757	15.23234	14.43893	15.40897	16.80723	19.61369	12.8013	11.4589	12.05103	12.26515	11.86623	12.25801	13.98949	14.368
Cpd	38.60405	33.53085	29.06727	40.25717	35.6444	34.63624	33.09418	31.03208	45.6253	27.94973	25.74877	25.79886	29.71632	28.40514	29.53708	31.31216	31.92452
Tmigd1	3.84427	2.40893	2.51562	2.87946	3.25295	3.10489	2.01936	3.04377	5.68512	2.91719	2.91357	2.89357	2.36253	2.39426	2.11374	3.59543	4.21946
Blmh	21.17883	19.08129	18.93149	18.36565	17.40468	16.71408	23.13047	18.31866	22.71722	25.09142	23.43309	24.93641	25.56646	23.02999	23.81688	26.71207	28.61311
Slc6a4	0.71156	1.31814	1.27696	0.25872	0.39911	0.37397	0.01474	1.57403	1.27594	18.42447	25.9406	23.91301	24.97872	21.84535	21.42099	23.28935	25.93486
Ccdc55	7.9494	8.05061	8.2431	8.58603	8.71888	8.74693	9.59738	9.00412	8.459	8.03054	7.78142	8.28176	8.09201	7.89478	8.20725	9.63198	8.26142
Mir423	0.04749	0.31093	0.07079	0.13119	0.08854	0	0	0	0.64448	0	0.7064	0.09484	0.25955	0	0	0.01511	0.2645
Efcab5	0.06003	0.17582	0.21495	0.09353	0.07713	0.04997	0.73026	0.29071	0.37274	0.43533	0.46445	0.53038	0.31409	0.41561	0.38733	0.68181	0.63865
Ssh2	4.3669	4.29638	4.63056	3.98618	4.0311	4.29509	5.70533	4.61778	5.43761	3.12388	3.39007	3.14576	2.45426	2.72754	2.66465	3.98616	3.43954
Coro6	1.69526	1.97735	2.58852	1.92329	1.7089	0.92827	0.56017	2.28879	1.28974	0.83433	0.76079	0.98507	0.3848	1.09652	0.59039	0.88434	0.69273
Ankrd13b	5.48137	5.32967	5.8407	3.40558	3.67526	2.96915	4.48345	3.89927	3.88548	5.46472	6.29684	5.85727	5.58997	6.49779	5.79241	6.4894	5.94736
Git1	25.99423	23.97454	26.01896	22.186	21.79046	21.21133	16.7646	20.95544	20.50234	20.09045	18.8182	19.8862	20.12179	22.49537	21.46969	18.43274	19.1532
Trp53i13	13.14102	10.62397	13.48632	9.2707	9.2058	9.57632	4.04051	12.61379	11.45454	7.6527	7.78624	8.03342	8.46837	8.10684	6.87976	8.32099	7.92117
Abhd15	0.14685	0.14837	0.31585	0.09326	0.11403	0.03007	1.50154	0.47444	0.22921	0.65359	0.71858	0.94656	0.57968	0.76349	0.5331	1.40808	1.06446
Taok1	13.61964	14.68059	13.72016	15.65496	13.78807	15.38362	12.81161	15.18461	19.38973	12.47111	11.49552	11.56506	12.24111	11.88539	13.03873	12.97359	11.58842
Nufip2	8.87931	10.43079	11.47632	13.08127	12.24309	13.16047	11.23015	11.2353	12.37621	9.1642	9.7024	9.87673	8.28324	10.0902	10.28812	9.47568	8.3571
Cryba1	0.04106	0.0984	0	0	0.02735	0.03781	0	0	0	0.43027	1.39223	1.02058	0.62837	1.24172	0.69176	0.77398	0.37361
Myo18a	28.06255	27.67727	25.76052	21.94827	20.53383	20.26714	27.83879	26.67712	23.78623	30.79092	30.70975	29.28825	33.27929	31.78049	32.06223	28.02237	28.91071
Pipox	0.01605	0.10092	0.09276	0.00902	0	0.1221	0	0.01499	0.15746	1.10768	1.66547	1.17531	0.75776	0.83833	1.22666	1.74854	1.56566
Gm11190	0	0	0	0.00962	0	0	0	0.06663	0	0.04587	0.12469	0.06128	0.00427	0.05163	0.05452	0.14869	0.12513
Sez6	0.1226	0.22695	0.3763	0.07463	0.16469	0.04781	0.21746	0.2733	0.42677	2.68843	3.44478	2.86445	1.75038	2.94349	2.52502	4.9634	4.06406
Phf12	20.05987	19.91583	21.95583	23.33849	22.25655	21.96611	20.35098	18.84119	19.04738	18.81093	17.91977	18.52425	18.03341	21.3934	19.87337	17.95645	16.61108
Dhrs13	3.94665	3.54191	4.11419	3.01466	3.42424	3.17498	3.11575	3.11352	3.2095	4.45531	4.55023	4.1848	3.95212	4.39661	4.1068	3.6944	4.29909
Flot2	47.93919	42.6398	39.22865	43.50911	45.29796	40.23659	31.15312	36.60392	37.91577	33.84124	28.97903	28.86387	34.45039	32.18057	33.27025	26.45455	31.96942
Mir144	0	0	0	0	0	0.01495	0	0	0	0.15851	0	0	0	0	0	0	0
Mir451	0	0	0	0	0	0	0	0	0	0	0	0	0	0	0	0	0
Eral1	9.93074	9.4706	10.5772	10.18153	10.59582	9.25822	11.73448	9.82884	9.4228	8.35566	8.2016	9.63207	8.67484	8.60211	8.39746	8.19947	8.94321
Fam222b	3.93246	4.0744	4.29012	4.46934	4.21937	3.99751	6.26106	4.32762	4.02381	4.4996	4.76243	4.54496	4.21014	4.30003	4.51197	5.1339	4.90466
Traf4	9.31502	7.74312	9.14825	8.73621	8.25192	7.97654	6.67082	7.65223	5.61388	9.45397	11.08924	10.71138	9.96516	11.93176	11.50142	10.06064	11.1286
Nek8	7.24323	7.40568	8.10696	9.6731	9.60718	8.86536	7.4831	6.73543	8.31432	5.62227	5.93328	6.18919	5.35273	5.32405	5.79086	6.27163	6.73173
Tlcd1	10.55991	11.49973	12.44319	11.87804	11.75186	11.88274	12.97856	8.45686	8.78978	7.97901	9.83164	9.05133	7.44948	7.79794	6.49132	8.77062	8.97081
Rpl23a	2.42993	2.42718	3.01913	3.23712	3.00558	3.10705	2.8383	2.05456	2.02557	2.22762	2.2831	2.13349	2.40997	2.57972	2.49564	1.46957	1.98695
Snord42a	4.25966	4.2805	2.86584	5.13717	4.17881	6.31944	0	0.28435	4.19701	1.69075	5.42531	1.9577	2.17772	3.57922	2.02626	2.00363	3.65297
Snord4a	4.07158	5.12966	5.53822	6.22557	5.41278	5.58036	7.30308	8.0959	5.24992	4.95224	4.48259	3.97173	3.58116	4.53653	3.13046	0.99005	3.90024
Snord42b	5.27875	5.40805	3.56727	4.75407	4.33322	3.63337	0	7.91532	5.03455	5.18176	4.76896	3.4672	4.123	4.74398	4.35399	2.77214	3.73599
Rab34	44.26732	39.09034	43.81537	36.22287	39.32146	34.35696	36.62507	43.94849	37.72374	24.2423	17.40088	21.65727	28.36865	24.68088	23.40977	20.03309	22.38873
Proca1	0.49755	0.7513	0.81178	1.0269	0.62205	0.58517	0.39285	0.62076	1.44153	0.31901	0.29314	0.42482	0.55845	0.44736	0.23688	0.20227	0.50502
Supt6	31.73972	29.69547	28.50652	30.62282	29.68476	28.00208	25.54629	24.35227	30.48887	27.35332	24.73214	25.25423	26.20528	26.96492	27.21012	25.11494	24.78782
Sdf2	44.73379	39.13386	43.39914	35.83214	37.31035	32.72688	35.60049	30.75204	34.13137	37.62373	35.96682	38.85615	38.72389	34.44538	33.98312	29.40991	39.6368
2610507B11Rik	55.7781	54.26521	49.89813	51.96145	49.77513	47.79459	49.61426	48.52561	55.95276	41.44629	38.92415	37.60835	39.41692	39.04001	39.95527	40.85878	41.1224
Spag5	0.90926	1.31174	1.27384	0.77298	0.82811	1.02738	1.18002	0.97001	0.872	3.10119	3.69342	3.71959	3.16342	4.01328	3.30414	4.3467	3.9219
Aldoc	8.08201	6.21484	8.26555	10.40055	9.94936	8.87607	0.41385	4.14925	7.69437	10.45723	9.44246	10.85514	8.34468	7.44227	7.7852	11.62077	12.99213
Pigs	20.23551	18.16806	18.46541	15.50526	16.00328	13.11988	24.10329	16.34211	19.44374	17.58252	17.40935	17.5089	17.07662	16.12986	15.18282	17.86909	18.80456
Unc119	57.47008	53.84383	53.14948	34.19451	38.3298	34.21309	66.04659	54.07945	52.09331	26.18287	23.74953	28.22483	24.42847	19.91865	20.51843	20.98171	22.58832
Foxn1	48.99054	56.45877	55.56878	26.81349	26.79676	25.97245	59.21162	62.98444	36.64105	32.74589	34.78824	36.21759	35.59522	33.33988	31.64336	34.96971	35.89645
Gm11194	2.60726	3.31257	3.39806	2.4616	3.09521	2.43322	6.12244	4.97673	2.55304	4.01668	5.03342	4.62483	3.74113	4.12071	3.68447	4.30042	4.32403
Slc13a2	2.82886	3.67134	3.14513	1.82809	2.2079	1.90469	12.15336	2.98879	2.76697	3.07214	4.11476	3.80427	2.45348	2.50174	2.13647	3.63765	2.93428
Slc46a1	17.02524	14.73254	14.7862	11.32351	13.21202	12.28836	11.46371	9.84233	12.21651	8.35498	7.8149	7.57269	9.10557	7.74529	8.35802	6.23508	6.319
Sarm1	0.214	0.08211	0.11758	0.04226	0.07777	0.13297	0	0.03799	0.05902	0.55352	0.5232	0.34735	0.44703	0.44097	0.41089	0.56914	0.49745
Vtn	0.1967	0.05712	0.26665	0.4347	0.52044	0.22451	0	0.39035	0.14504	0.45409	0.37345	0.34827	0.55582	0.46827	0.45129	1.03889	0.69529
Sebox	0	0	0	0	0	0	0	0	0	0.09794	0.09268	0	0.16819	0.06749	0.18604	0.23357	0.34646
Tmem199	11.3577	10.99672	10.03441	8.82878	9.33889	9.88642	14.81568	15.87447	11.94312	12.49863	12.94667	13.56419	12.79382	12.4633	10.80536	13.1868	14.58757
Poldip2	30.68414	27.65715	26.03365	22.40889	23.87648	21.53247	25.95052	26.05127	27.67379	21.49653	18.94981	20.9711	22.26082	22.4936	21.73662	25.05945	23.89483
Tnfaip1	34.51332	30.23411	26.73224	28.89455	26.87839	25.85708	27.82265	25.63253	31.70919	25.28155	20.17588	21.94799	23.74701	22.43427	24.00092	22.10006	25.73301
Ift20	33.65411	33.70765	34.94772	29.35815	24.23987	27.8426	32.22549	39.72203	32.85111	30.46433	35.57276	30.95487	31.90107	29.94614	28.48681	30.26746	34.09682
Tmem97	5.63957	3.89858	5.25206	4.39074	5.64805	4.86807	6.59493	4.1006	6.59658	3.40774	4.51019	3.84867	3.4788	3.87936	3.3076	4.97051	4.60807
Nlk	3.17901	3.98225	3.58426	2.79025	2.91364	3.00523	3.45645	4.03275	4.61695	6.1315	7.61423	7.67295	6.07406	5.65488	5.55685	10.5103	8.62276
Fam58b	12.68349	11.52025	13.70308	9.6653	10.68306	10.38777	9.32265	10.9199	15.70522	9.24564	8.25789	10.29208	10.2698	9.52501	8.59605	10.24283	11.61762
Lyrm9	0.93039	1.14384	1.17183	0.83542	0.77205	0.64826	1.86673	1.34841	1.38768	1.85846	2.25377	2.30954	1.43896	1.59416	1.28834	3.86501	3.3313
Nos2	0.9441	3.0022	2.95696	0.25637	0.19503	0.42503	2.43939	0.26226	1.20963	26.39306	41.14135	40.76373	26.60443	18.79626	18.27782	41.13573	34.18042
Lgals9	181.27155	159.21533	147.02317	130.80871	137.33561	129.83182	145.44424	153.23407	149.84677	172.81868	164.50503	163.97219	188.68015	166.82338	174.15326	134.46561	158.42987
Ksr1	8.19512	8.03998	7.86675	8.60366	8.60111	7.39572	7.81997	8.78606	6.92612	14.66721	15.06845	15.08253	14.40693	15.75457	15.31287	14.46276	14.045
Gm11201	0.11752	0.25609	0.21108	0.12266	0.25833	0.36227	0.01555	0.27206	0.0008	0.37465	0.69488	0.45344	0.1875	0.37465	0.43556	0.3231	0.17242
Wsb1	38.93346	41.539	45.25761	54.4491	52.67537	54.72752	40.05451	40.01435	43.87659	45.54502	46.84187	45.53909	49.24307	48.81851	51.78651	34.57341	35.69377
Nf1	7.22944	6.96932	6.94191	8.34627	7.60554	8.00111	6.37761	6.62819	8.54749	5.63138	4.84343	4.72536	5.31581	5.52619	5.46055	5.86192	5.21458
AU040972	0.08284	0.19122	0.21936	0.14957	0.03659	0.09666	0	0	0	0.55539	1.05569	0.98264	0.49734	0.40085	0.51772	0.78837	1.57997
Omg	0	0.04844	0	0.03327	0.05532	0.10595	0	0	0	0.16812	0.30702	0.19892	0.1626	0.12543	0.16923	0.19439	0.17074
Evi2b	0.15353	0.38903	0.85899	0.34347	0.2199	0.39522	0.74401	0.16101	0.19727	0.32964	0.44277	0.47109	0.3557	0.30657	0.29391	0.5873	0.46808
Evi2a	0.21231	0.66363	0.6713	0.44855	0.28158	1.0197	0	0.93814	0.236	0.52608	1.51719	0.7446	0.75955	0.70786	0.52722	1.34915	0.69116
Rab11fip4	12.40892	15.07988	12.62564	7.41257	8.64402	6.91521	16.54405	14.2505	8.87501	14.68967	16.5844	14.42241	13.65388	13.5614	11.73422	16.99119	17.03073
Gm11202	0.08574	0.09978	0.10051	0.01557	0.07609	0.04242	0.14475	0	0.13708	0.133	0.20187	0.28846	0.09429	0.25729	0.16794	0.14508	0.10073
4930542H20Rik	0	0.05127	0	0.00238	0	0.01566	0	0	0	0.13586	0.08373	0	0	0.00868	0	0	0
[truncated: 21,064 more rows]
